# Supplementary material for: Generalization of Classification of AlkB Family Alkane Monooxygenases from Rhodococcus (sensu lato) Group Based on Phylogenetic Analysis and Genomic Context Comparison
Source: Int J Mol Sci. 2025 Feb 17;26(4):1713. doi: 10.3390/ijms26041713 (PMC11854999; doi:10.3390/ijms26041713)
Supplement: Supplementary file 1 [file ijms-26-01713-s001.zip › Petrikov_et_al_Supplementary Tables S1-S5.xlsx]

## Sheet: Supplementary Materials Titles
Supplementary Table S1	BLAST results description table
Supplementary Table S2	BLAST results outliers excluded from the final analysis
Supplementary Table S3	Amino acid pairwise identity
Supplementary Table S4	Taxonomy assignment of the strains with unspecified species designations
Supplementary Table S5	Clarification the taxonomic position of strains with discordant GenBank species assignments

## Sheet:  Table S1
Description	Scientific Name	Max Score	Total Score	Query Cover	E value	Per. ident	Acc. Len	Accession
alkane 1-monooxygenase [Rhodococcus]	Rhodococcus	845	845	1	0.0	100.00	414	=HYPERLINK("https://www.ncbi.nlm.nih.gov/protein/WP_059382258.1?report=genbank&log$=prottop&blast_rank=1&RID=GW9B3RDR016","WP_059382258.1")
alkane 1-monooxygenase [Rhodococcus rhodochrous]	Rhodococcus rhodochrous	843	843	1	0.0	99.76	414	=HYPERLINK("https://www.ncbi.nlm.nih.gov/protein/WP_230823936.1?report=genbank&log$=prottop&blast_rank=2&RID=GW9B3RDR016","WP_230823936.1")
alkane 1-monooxygenase [Rhodococcus]	Rhodococcus	842	842	1	0.0	99.76	414	=HYPERLINK("https://www.ncbi.nlm.nih.gov/protein/WP_085468522.1?report=genbank&log$=prottop&blast_rank=3&RID=GW9B3RDR016","WP_085468522.1")
alkane 1-monooxygenase [Rhodococcus]	Rhodococcus	834	834	1	0.0	98.07	414	=HYPERLINK("https://www.ncbi.nlm.nih.gov/protein/WP_112320082.1?report=genbank&log$=prottop&blast_rank=4&RID=GW9B3RDR016","WP_112320082.1")
alkane 1-monooxygenase [Rhodococcus pyridinivorans]	Rhodococcus pyridinivorans	833	833	1	0.0	98.07	414	=HYPERLINK("https://www.ncbi.nlm.nih.gov/protein/WP_258913208.1?report=genbank&log$=prottop&blast_rank=5&RID=GW9B3RDR016","WP_258913208.1")
alkane 1-monooxygenase [Rhodococcus]	Rhodococcus	833	833	1	0.0	97.83	414	=HYPERLINK("https://www.ncbi.nlm.nih.gov/protein/WP_033097093.1?report=genbank&log$=prottop&blast_rank=6&RID=GW9B3RDR016","WP_033097093.1")
alkane 1-monooxygenase [Rhodococcus rhodochrous]	Rhodococcus rhodochrous	832	832	1	0.0	97.58	414	=HYPERLINK("https://www.ncbi.nlm.nih.gov/protein/WP_016694880.1?report=genbank&log$=prottop&blast_rank=7&RID=GW9B3RDR016","WP_016694880.1")
alkane 1-monooxygenase [Rhodococcus sp. BUPNP1]	Rhodococcus sp. BUPNP1	831	831	1	0.0	97.34	414	=HYPERLINK("https://www.ncbi.nlm.nih.gov/protein/WP_088897705.1?report=genbank&log$=prottop&blast_rank=8&RID=GW9B3RDR016","WP_088897705.1")
alkane 1-monooxygenase [Rhodococcus pyridinivorans]	Rhodococcus pyridinivorans	830	830	1	0.0	97.10	414	=HYPERLINK("https://www.ncbi.nlm.nih.gov/protein/WP_254583084.1?report=genbank&log$=prottop&blast_rank=9&RID=GW9B3RDR016","WP_254583084.1")
alkane 1-monooxygenase [Rhodococcus pyridinivorans]	Rhodococcus pyridinivorans	830	830	1	0.0	97.58	414	=HYPERLINK("https://www.ncbi.nlm.nih.gov/protein/WP_387426726.1?report=genbank&log$=prottop&blast_rank=10&RID=GW9B3RDR016","WP_387426726.1")
alkane 1-monooxygenase [Rhodococcus pyridinivorans]	Rhodococcus pyridinivorans	829	829	1	0.0	97.10	414	=HYPERLINK("https://www.ncbi.nlm.nih.gov/protein/WP_247849344.1?report=genbank&log$=prottop&blast_rank=11&RID=GW9B3RDR016","WP_247849344.1")
alkane 1-monooxygenase [Rhodococcus pyridinivorans]	Rhodococcus pyridinivorans	828	828	1	0.0	97.10	414	=HYPERLINK("https://www.ncbi.nlm.nih.gov/protein/WP_060651336.1?report=genbank&log$=prottop&blast_rank=12&RID=GW9B3RDR016","WP_060651336.1")
alkane 1-monooxygenase [Rhodococcus]	Rhodococcus	828	828	1	0.0	97.10	414	=HYPERLINK("https://www.ncbi.nlm.nih.gov/protein/WP_160874281.1?report=genbank&log$=prottop&blast_rank=13&RID=GW9B3RDR016","WP_160874281.1")
alkane 1-monooxygenase [Rhodococcus pyridinivorans]	Rhodococcus pyridinivorans	828	828	1	0.0	96.86	414	=HYPERLINK("https://www.ncbi.nlm.nih.gov/protein/WP_231413124.1?report=genbank&log$=prottop&blast_rank=14&RID=GW9B3RDR016","WP_231413124.1")
alkane 1-monooxygenase [Rhodococcus]	Rhodococcus	827	827	1	0.0	96.62	414	=HYPERLINK("https://www.ncbi.nlm.nih.gov/protein/WP_006550210.1?report=genbank&log$=prottop&blast_rank=15&RID=GW9B3RDR016","WP_006550210.1")
alkane 1-monooxygenase [Rhodococcus rhodochrous]	Rhodococcus rhodochrous	826	826	1	0.0	97.10	414	=HYPERLINK("https://www.ncbi.nlm.nih.gov/protein/WP_145693168.1?report=genbank&log$=prottop&blast_rank=16&RID=GW9B3RDR016","WP_145693168.1")
alkane 1-monooxygenase [Rhodococcus]	Rhodococcus	826	826	1	0.0	96.62	414	=HYPERLINK("https://www.ncbi.nlm.nih.gov/protein/WP_071935410.1?report=genbank&log$=prottop&blast_rank=17&RID=GW9B3RDR016","WP_071935410.1")
alkane 1-monooxygenase [Rhodococcus pyridinivorans]	Rhodococcus pyridinivorans	826	826	1	0.0	96.38	414	=HYPERLINK("https://www.ncbi.nlm.nih.gov/protein/WP_231781862.1?report=genbank&log$=prottop&blast_rank=18&RID=GW9B3RDR016","WP_231781862.1")
alkane 1-monooxygenase [Rhodococcus pyridinivorans]	Rhodococcus pyridinivorans	826	826	1	0.0	96.38	414	=HYPERLINK("https://www.ncbi.nlm.nih.gov/protein/WP_230810828.1?report=genbank&log$=prottop&blast_rank=19&RID=GW9B3RDR016","WP_230810828.1")
alkane 1-monooxygenase [Rhodococcus]	Rhodococcus	825	825	1	0.0	96.38	414	=HYPERLINK("https://www.ncbi.nlm.nih.gov/protein/WP_024101506.1?report=genbank&log$=prottop&blast_rank=20&RID=GW9B3RDR016","WP_024101506.1")
alkane 1-monooxygenase [Rhodococcus]	Rhodococcus	824	824	1	0.0	96.14	414	=HYPERLINK("https://www.ncbi.nlm.nih.gov/protein/WP_064853131.1?report=genbank&log$=prottop&blast_rank=21&RID=GW9B3RDR016","WP_064853131.1")
alkane 1-monooxygenase [Rhodococcus pyridinivorans]	Rhodococcus pyridinivorans	823	823	1	0.0	96.14	414	=HYPERLINK("https://www.ncbi.nlm.nih.gov/protein/WP_248690391.1?report=genbank&log$=prottop&blast_rank=22&RID=GW9B3RDR016","WP_248690391.1")
alkane 1-monooxygenase [Rhodococcus pyridinivorans]	Rhodococcus pyridinivorans	822	822	1	0.0	95.89	414	=HYPERLINK("https://www.ncbi.nlm.nih.gov/protein/WP_094980237.1?report=genbank&log$=prottop&blast_rank=23&RID=GW9B3RDR016","WP_094980237.1")
alkane 1-monooxygenase [Rhodococcus sp. B50]	Rhodococcus sp. B50	816	816	1	0.0	95.17	414	=HYPERLINK("https://www.ncbi.nlm.nih.gov/protein/WP_213930256.1?report=genbank&log$=prottop&blast_rank=24&RID=GW9B3RDR016","WP_213930256.1")
alkane 1-monooxygenase [Rhodococcus gordoniae]	Rhodococcus gordoniae	815	815	1	0.0	95.89	414	=HYPERLINK("https://www.ncbi.nlm.nih.gov/protein/WP_064065277.1?report=genbank&log$=prottop&blast_rank=25&RID=GW9B3RDR016","WP_064065277.1")
alkane 1-monooxygenase [Rhodococcus gordoniae]	Rhodococcus gordoniae	814	814	1	0.0	95.65	414	=HYPERLINK("https://www.ncbi.nlm.nih.gov/protein/WP_255161363.1?report=genbank&log$=prottop&blast_rank=26&RID=GW9B3RDR016","WP_255161363.1")
alkane 1-monooxygenase [Rhodococcus]	Rhodococcus	811	811	1	0.0	95.17	414	=HYPERLINK("https://www.ncbi.nlm.nih.gov/protein/WP_129976412.1?report=genbank&log$=prottop&blast_rank=27&RID=GW9B3RDR016","WP_129976412.1")
alkane 1-monooxygenase [Rhodococcus sp. CH91]	Rhodococcus sp. CH91	796	796	1	0.0	91.79	414	=HYPERLINK("https://www.ncbi.nlm.nih.gov/protein/WP_241385946.1?report=genbank&log$=prottop&blast_rank=28&RID=GW9B3RDR016","WP_241385946.1")
alkane 1-monooxygenase [Rhodococcus sp. NPDC047139]	Rhodococcus sp. NPDC047139	795	795	1	0.0	91.79	414	=HYPERLINK("https://www.ncbi.nlm.nih.gov/protein/WP_358424348.1?report=genbank&log$=prottop&blast_rank=29&RID=GW9B3RDR016","WP_358424348.1")
alkane 1-monooxygenase [Rhodococcus sp. Z13]	Rhodococcus sp. Z13	736	736	0.99	0.0	88.05	411	=HYPERLINK("https://www.ncbi.nlm.nih.gov/protein/WP_264151521.1?report=genbank&log$=prottop&blast_rank=30&RID=GW9B3RDR016","WP_264151521.1")
alkane 1-monooxygenase [Rhodococcus coprophilus]	Rhodococcus coprophilus	730	730	0.98	0.0	85.57	412	=HYPERLINK("https://www.ncbi.nlm.nih.gov/protein/WP_072699451.1?report=genbank&log$=prottop&blast_rank=31&RID=GW9B3RDR016","WP_072699451.1")
alkane 1-monooxygenase [Rhodococcus coprophilus]	Rhodococcus coprophilus	729	729	0.98	0.0	85.33	412	=HYPERLINK("https://www.ncbi.nlm.nih.gov/protein/MEV1135214.1?report=genbank&log$=prottop&blast_rank=32&RID=GW9B3RDR016","MEV1135214.1")
alkane 1-monooxygenase [unclassified Rhodococcus (in: high G+C Gram-positive bacteria)]	unclassified Rhodococcus (in: high G+C Gram-positive bacteria)	727	727	1	0.0	84.58	412	=HYPERLINK("https://www.ncbi.nlm.nih.gov/protein/WP_169651681.1?report=genbank&log$=prottop&blast_rank=33&RID=GW9B3RDR016","WP_169651681.1")
alkane 1-monooxygenase [unclassified Rhodococcus (in: high G+C Gram-positive bacteria)]	unclassified Rhodococcus (in: high G+C Gram-positive bacteria)	726	726	1	0.0	84.34	412	=HYPERLINK("https://www.ncbi.nlm.nih.gov/protein/WP_169619802.1?report=genbank&log$=prottop&blast_rank=34&RID=GW9B3RDR016","WP_169619802.1")
alkane 1-monooxygenase [Rhodococcus yananensis]	Rhodococcus yananensis	705	705	0.99	0.0	82.00	411	=HYPERLINK("https://www.ncbi.nlm.nih.gov/protein/WP_226437555.1?report=genbank&log$=prottop&blast_rank=35&RID=GW9B3RDR016","WP_226437555.1")
alkane 1-monooxygenase [Rhodococcus sp. CC-R104]	Rhodococcus sp. CC-R104	704	704	1	0.0	80.24	415	=HYPERLINK("https://www.ncbi.nlm.nih.gov/protein/WP_330152280.1?report=genbank&log$=prottop&blast_rank=36&RID=GW9B3RDR016","WP_330152280.1")
alkane 1-monooxygenase [unclassified Rhodococcus (in: high G+C Gram-positive bacteria)]	unclassified Rhodococcus (in: high G+C Gram-positive bacteria)	704	704	0.98	0.0	81.42	421	=HYPERLINK("https://www.ncbi.nlm.nih.gov/protein/WP_169685840.1?report=genbank&log$=prottop&blast_rank=37&RID=GW9B3RDR016","WP_169685840.1")
alkane 1-monooxygenase [Rhodococcus sp. (in: high G+C Gram-positive bacteria)]	Rhodococcus sp. (in: high G+C Gram-positive bacteria)	702	702	0.99	0.0	81.75	411	=HYPERLINK("https://www.ncbi.nlm.nih.gov/protein/WP_287221386.1?report=genbank&log$=prottop&blast_rank=38&RID=GW9B3RDR016","WP_287221386.1")
alkane 1-monooxygenase [Rhodococcus sp. SMB37]	Rhodococcus sp. SMB37	687	687	0.98	0.0	78.73	421	=HYPERLINK("https://www.ncbi.nlm.nih.gov/protein/WP_054718429.1?report=genbank&log$=prottop&blast_rank=39&RID=GW9B3RDR016","WP_054718429.1")
alkane 1-monooxygenase [Rhodococcus sp. RD6.2]	Rhodococcus sp. RD6.2	659	659	0.98	0.0	74.14	406	=HYPERLINK("https://www.ncbi.nlm.nih.gov/protein/WP_050065203.1?report=genbank&log$=prottop&blast_rank=40&RID=GW9B3RDR016","WP_050065203.1")
alkane 1-monooxygenase [Rhodococcus sp. Q]	Rhodococcus sp. Q	658	658	0.98	0.0	73.89	406	=HYPERLINK("https://www.ncbi.nlm.nih.gov/protein/WP_137874384.1?report=genbank&log$=prottop&blast_rank=41&RID=GW9B3RDR016","WP_137874384.1")
alkane 1-monooxygenase [Rhodococcus tukisamuensis]	Rhodococcus tukisamuensis	657	657	0.95	0.0	76.20	406	=HYPERLINK("https://www.ncbi.nlm.nih.gov/protein/SDD88933.1?report=genbank&log$=prottop&blast_rank=42&RID=GW9B3RDR016","SDD88933.1")
alkane 1-monooxygenase [Rhodococcus tukisamuensis]	Rhodococcus tukisamuensis	657	657	0.95	0.0	76.20	404	=HYPERLINK("https://www.ncbi.nlm.nih.gov/protein/WP_072843613.1?report=genbank&log$=prottop&blast_rank=43&RID=GW9B3RDR016","WP_072843613.1")
alkane 1-monooxygenase [Rhodococcus]	Rhodococcus	655	655	0.95	0.0	76.46	407	=HYPERLINK("https://www.ncbi.nlm.nih.gov/protein/WP_102031622.1?report=genbank&log$=prottop&blast_rank=44&RID=GW9B3RDR016","WP_102031622.1")
alkane 1-monooxygenase [Rhodococcus sp. 1168]	Rhodococcus sp. 1168	655	655	0.98	0.0	72.86	410	=HYPERLINK("https://www.ncbi.nlm.nih.gov/protein/ORI15427.1?report=genbank&log$=prottop&blast_rank=45&RID=GW9B3RDR016","ORI15427.1")
alkane 1-monooxygenase [Rhodococcus ruber]	Rhodococcus ruber	655	655	0.95	0.0	76.20	407	=HYPERLINK("https://www.ncbi.nlm.nih.gov/protein/WP_017682157.1?report=genbank&log$=prottop&blast_rank=46&RID=GW9B3RDR016","WP_017682157.1")
alkane 1-monooxygenase [Rhodococcus ruber]	Rhodococcus ruber	654	654	0.95	0.0	76.20	407	=HYPERLINK("https://www.ncbi.nlm.nih.gov/protein/WP_342659861.1?report=genbank&log$=prottop&blast_rank=47&RID=GW9B3RDR016","WP_342659861.1")
alkane 1-monooxygenase [Rhodococcus ruber]	Rhodococcus ruber	654	654	0.95	0.0	76.20	407	=HYPERLINK("https://www.ncbi.nlm.nih.gov/protein/WP_140188922.1?report=genbank&log$=prottop&blast_rank=48&RID=GW9B3RDR016","WP_140188922.1")
alkane 1-monooxygenase [Rhodococcus oryzae]	Rhodococcus oryzae	654	654	0.95	0.0	74.94	404	=HYPERLINK("https://www.ncbi.nlm.nih.gov/protein/WP_136907168.1?report=genbank&log$=prottop&blast_rank=49&RID=GW9B3RDR016","WP_136907168.1")
alkane 1-monooxygenase [Rhodococcus]	Rhodococcus	654	654	0.95	0.0	76.20	407	=HYPERLINK("https://www.ncbi.nlm.nih.gov/protein/WP_040274934.1?report=genbank&log$=prottop&blast_rank=50&RID=GW9B3RDR016","WP_040274934.1")
alkane 1-monooxygenase [Rhodococcus ruber]	Rhodococcus ruber	654	654	0.95	0.0	76.20	407	=HYPERLINK("https://www.ncbi.nlm.nih.gov/protein/WP_203011131.1?report=genbank&log$=prottop&blast_rank=51&RID=GW9B3RDR016","WP_203011131.1")
alkane 1-monooxygenase [Rhodococcus]	Rhodococcus	653	653	0.95	0.0	75.95	407	=HYPERLINK("https://www.ncbi.nlm.nih.gov/protein/WP_048773169.1?report=genbank&log$=prottop&blast_rank=52&RID=GW9B3RDR016","WP_048773169.1")
alkane 1-monooxygenase [Rhodococcus maanshanensis]	Rhodococcus maanshanensis	653	653	0.98	0.0	73.15	406	=HYPERLINK("https://www.ncbi.nlm.nih.gov/protein/SEL95463.1?report=genbank&log$=prottop&blast_rank=53&RID=GW9B3RDR016","SEL95463.1")
AlkB7 [Rhodococcus ruber]	Rhodococcus ruber	653	653	0.95	0.0	75.95	407	=HYPERLINK("https://www.ncbi.nlm.nih.gov/protein/ACX30747.1?report=genbank&log$=prottop&blast_rank=54&RID=GW9B3RDR016","ACX30747.1")
alkane 1-monooxygenase [Rhodococcus maanshanensis]	Rhodococcus maanshanensis	652	652	0.95	0.0	74.94	404	=HYPERLINK("https://www.ncbi.nlm.nih.gov/protein/WP_072752327.1?report=genbank&log$=prottop&blast_rank=55&RID=GW9B3RDR016","WP_072752327.1")
alkane 1-monooxygenase [Rhodococcus sp. OK611]	Rhodococcus sp. OK611	652	652	0.98	0.0	72.91	406	=HYPERLINK("https://www.ncbi.nlm.nih.gov/protein/PTR44408.1?report=genbank&log$=prottop&blast_rank=56&RID=GW9B3RDR016","PTR44408.1")
alkane 1-monooxygenase [Rhodococcus]	Rhodococcus	652	652	0.95	0.0	75.95	407	=HYPERLINK("https://www.ncbi.nlm.nih.gov/protein/WP_010593515.1?report=genbank&log$=prottop&blast_rank=57&RID=GW9B3RDR016","WP_010593515.1")
alkane 1-monooxygenase [unclassified Rhodococcus (in: high G+C Gram-positive bacteria)]	unclassified Rhodococcus (in: high G+C Gram-positive bacteria)	651	651	0.95	0.0	74.68	404	=HYPERLINK("https://www.ncbi.nlm.nih.gov/protein/WP_097210551.1?report=genbank&log$=prottop&blast_rank=58&RID=GW9B3RDR016","WP_097210551.1")
alkane 1-monooxygenase [Rhodococcus sp. KRD197]	Rhodococcus sp. KRD197	651	651	0.98	0.0	73.46	408	=HYPERLINK("https://www.ncbi.nlm.nih.gov/protein/WP_206511912.1?report=genbank&log$=prottop&blast_rank=59&RID=GW9B3RDR016","WP_206511912.1")
alkane 1-monooxygenase [Rhodococcus sp. PvR099]	Rhodococcus sp. PvR099	651	651	0.98	0.0	72.91	406	=HYPERLINK("https://www.ncbi.nlm.nih.gov/protein/MBP1163046.1?report=genbank&log$=prottop&blast_rank=60&RID=GW9B3RDR016","MBP1163046.1")
alkane 1-monooxygenase [Rhodococcus sp. UNC363MFTsu5.1]	Rhodococcus sp. UNC363MFTsu5.1	651	651	0.95	0.0	74.68	404	=HYPERLINK("https://www.ncbi.nlm.nih.gov/protein/WP_037175721.1?report=genbank&log$=prottop&blast_rank=61&RID=GW9B3RDR016","WP_037175721.1")
AlkB7 [Rhodococcus ruber]	Rhodococcus ruber	651	651	0.95	0.0	75.95	407	=HYPERLINK("https://www.ncbi.nlm.nih.gov/protein/ACX30755.1?report=genbank&log$=prottop&blast_rank=62&RID=GW9B3RDR016","ACX30755.1")
alkane 1-monooxygenase [Rhodococcus sp. 1168]	Rhodococcus sp. 1168	651	651	0.98	0.0	73.11	406	=HYPERLINK("https://www.ncbi.nlm.nih.gov/protein/WP_088945315.1?report=genbank&log$=prottop&blast_rank=63&RID=GW9B3RDR016","WP_088945315.1")
alkane 1-monooxygenase [Rhodococcus sp. UYP9]	Rhodococcus sp. UYP9	651	651	0.98	0.0	72.37	410	=HYPERLINK("https://www.ncbi.nlm.nih.gov/protein/MET4046638.1?report=genbank&log$=prottop&blast_rank=64&RID=GW9B3RDR016","MET4046638.1")
alkane 1-monooxygenase [Rhodococcus sp. 1163]	Rhodococcus sp. 1163	651	651	0.98	0.0	72.13	410	=HYPERLINK("https://www.ncbi.nlm.nih.gov/protein/ORI15246.1?report=genbank&log$=prottop&blast_rank=65&RID=GW9B3RDR016","ORI15246.1")
fatty acid desaturase [Rhodococcus ruber]	Rhodococcus ruber	650	650	0.95	0.0	75.70	407	=HYPERLINK("https://www.ncbi.nlm.nih.gov/protein/MDV3209696.1?report=genbank&log$=prottop&blast_rank=66&RID=GW9B3RDR016","MDV3209696.1")
alkane 1-monooxygenase [Rhodococcus]	Rhodococcus	650	650	0.95	0.0	74.68	404	=HYPERLINK("https://www.ncbi.nlm.nih.gov/protein/WP_209929263.1?report=genbank&log$=prottop&blast_rank=67&RID=GW9B3RDR016","WP_209929263.1")
alkane 1-monooxygenase [Rhodococcus]	Rhodococcus	650	650	0.95	0.0	75.70	407	=HYPERLINK("https://www.ncbi.nlm.nih.gov/protein/WP_100057554.1?report=genbank&log$=prottop&blast_rank=68&RID=GW9B3RDR016","WP_100057554.1")
alkane 1-monooxygenase [Rhodococcus sp. H36-A4]	Rhodococcus sp. H36-A4	650	650	0.98	0.0	72.62	406	=HYPERLINK("https://www.ncbi.nlm.nih.gov/protein/WP_269301770.1?report=genbank&log$=prottop&blast_rank=69&RID=GW9B3RDR016","WP_269301770.1")
alkane 1-monooxygenase [Rhodococcus ruber]	Rhodococcus ruber	650	650	0.95	0.0	75.70	407	=HYPERLINK("https://www.ncbi.nlm.nih.gov/protein/WP_302069295.1?report=genbank&log$=prottop&blast_rank=70&RID=GW9B3RDR016","WP_302069295.1")
alkane 1-monooxygenase [Rhodococcus opacus]	Rhodococcus opacus	650	650	0.95	0.0	74.37	410	=HYPERLINK("https://www.ncbi.nlm.nih.gov/protein/WP_012689460.1?report=genbank&log$=prottop&blast_rank=71&RID=GW9B3RDR016","WP_012689460.1")
alkane 1-monooxygenase [Rhodococcus sp. 14C212]	Rhodococcus sp. 14C212	650	650	0.95	0.0	75.70	407	=HYPERLINK("https://www.ncbi.nlm.nih.gov/protein/WP_165041233.1?report=genbank&log$=prottop&blast_rank=72&RID=GW9B3RDR016","WP_165041233.1")
alkane 1-monooxygenase [Rhodococcus]	Rhodococcus	650	650	0.95	0.0	75.44	407	=HYPERLINK("https://www.ncbi.nlm.nih.gov/protein/WP_006940284.1?report=genbank&log$=prottop&blast_rank=73&RID=GW9B3RDR016","WP_006940284.1")
alkane 1-monooxygenase [Rhodococcus daqingensis]	Rhodococcus daqingensis	649	649	0.95	0.0	74.68	404	=HYPERLINK("https://www.ncbi.nlm.nih.gov/protein/WP_378403199.1?report=genbank&log$=prottop&blast_rank=74&RID=GW9B3RDR016","WP_378403199.1")
alkane 1-monooxygenase [Rhodococcus sp. MTM3W5.2]	Rhodococcus sp. MTM3W5.2	649	649	0.95	0.0	74.43	404	=HYPERLINK("https://www.ncbi.nlm.nih.gov/protein/WP_077043571.1?report=genbank&log$=prottop&blast_rank=75&RID=GW9B3RDR016","WP_077043571.1")
alkane 1-monooxygenase [Rhodococcus indonesiensis]	Rhodococcus indonesiensis	649	649	0.95	0.0	76.14	407	=HYPERLINK("https://www.ncbi.nlm.nih.gov/protein/WP_289380195.1?report=genbank&log$=prottop&blast_rank=76&RID=GW9B3RDR016","WP_289380195.1")
alkane 1-monooxygenase [Rhodococcus aetherivorans]	Rhodococcus aetherivorans	649	649	0.95	0.0	75.44	407	=HYPERLINK("https://www.ncbi.nlm.nih.gov/protein/WP_043798689.1?report=genbank&log$=prottop&blast_rank=77&RID=GW9B3RDR016","WP_043798689.1")
alkane 1-monooxygenase [Rhodococcus sp. GXMU-t2271]	Rhodococcus sp. GXMU-t2271	649	649	0.95	0.0	75.89	407	=HYPERLINK("https://www.ncbi.nlm.nih.gov/protein/WP_371382176.1?report=genbank&log$=prottop&blast_rank=78&RID=GW9B3RDR016","WP_371382176.1")
alkane 1-monooxygenase [Rhodococcus]	Rhodococcus	649	649	0.95	0.0	75.70	407	=HYPERLINK("https://www.ncbi.nlm.nih.gov/protein/WP_119700082.1?report=genbank&log$=prottop&blast_rank=79&RID=GW9B3RDR016","WP_119700082.1")
alkane 1-monooxygenase [Rhodococcus aetherivorans]	Rhodococcus aetherivorans	649	649	0.95	0.0	75.44	407	=HYPERLINK("https://www.ncbi.nlm.nih.gov/protein/WP_029546044.1?report=genbank&log$=prottop&blast_rank=80&RID=GW9B3RDR016","WP_029546044.1")
alkane 1-monooxygenase [unclassified Rhodococcus (in: high G+C Gram-positive bacteria)]	unclassified Rhodococcus (in: high G+C Gram-positive bacteria)	648	648	0.95	0.0	75.44	407	=HYPERLINK("https://www.ncbi.nlm.nih.gov/protein/WP_072636265.1?report=genbank&log$=prottop&blast_rank=81&RID=GW9B3RDR016","WP_072636265.1")
alkane 1-monooxygenase [Rhodococcus sp. YH1]	Rhodococcus sp. YH1	648	648	0.95	0.0	75.19	407	=HYPERLINK("https://www.ncbi.nlm.nih.gov/protein/WP_161996885.1?report=genbank&log$=prottop&blast_rank=82&RID=GW9B3RDR016","WP_161996885.1")
alkane 1-monooxygenase [Rhodococcus wratislaviensis]	Rhodococcus wratislaviensis	648	648	0.95	0.0	74.24	410	=HYPERLINK("https://www.ncbi.nlm.nih.gov/protein/WP_112300379.1?report=genbank&log$=prottop&blast_rank=83&RID=GW9B3RDR016","WP_112300379.1")
alkane 1-monooxygenase [Rhodococcus aetherivorans]	Rhodococcus aetherivorans	648	648	0.95	0.0	75.19	407	=HYPERLINK("https://www.ncbi.nlm.nih.gov/protein/WP_050035908.1?report=genbank&log$=prottop&blast_rank=84&RID=GW9B3RDR016","WP_050035908.1")
alkane 1-monooxygenase [unclassified Rhodococcus (in: high G+C Gram-positive bacteria)]	unclassified Rhodococcus (in: high G+C Gram-positive bacteria)	648	648	0.96	0.0	73.87	406	=HYPERLINK("https://www.ncbi.nlm.nih.gov/protein/WP_354559291.1?report=genbank&log$=prottop&blast_rank=85&RID=GW9B3RDR016","WP_354559291.1")
fatty acid desaturase [Rhodococcus wratislaviensis]	Rhodococcus wratislaviensis	648	648	0.95	0.0	73.99	410	=HYPERLINK("https://www.ncbi.nlm.nih.gov/protein/WP_378495531.1?report=genbank&log$=prottop&blast_rank=86&RID=GW9B3RDR016","WP_378495531.1")
alkane 1-monooxygenase [Rhodococcus sp. DMU1]	Rhodococcus sp. DMU1	647	647	0.95	0.0	75.19	407	=HYPERLINK("https://www.ncbi.nlm.nih.gov/protein/WP_168580111.1?report=genbank&log$=prottop&blast_rank=87&RID=GW9B3RDR016","WP_168580111.1")
fatty acid desaturase [Rhodococcus wratislaviensis]	Rhodococcus wratislaviensis	647	647	0.95	0.0	73.74	410	=HYPERLINK("https://www.ncbi.nlm.nih.gov/protein/WP_370182450.1?report=genbank&log$=prottop&blast_rank=88&RID=GW9B3RDR016","WP_370182450.1")
alkane 1-monooxygenase [Rhodococcus sp. 15-1189-1-1a]	Rhodococcus sp. 15-1189-1-1a	647	647	0.99	0.0	70.46	422	=HYPERLINK("https://www.ncbi.nlm.nih.gov/protein/OZF04732.1?report=genbank&log$=prottop&blast_rank=89&RID=GW9B3RDR016","OZF04732.1")
alkane 1-monooxygenase [Rhodococcus sp. 1163]	Rhodococcus sp. 1163	647	647	0.96	0.0	73.62	406	=HYPERLINK("https://www.ncbi.nlm.nih.gov/protein/WP_084347012.1?report=genbank&log$=prottop&blast_rank=90&RID=GW9B3RDR016","WP_084347012.1")
alkane 1-monooxygenase [Rhodococcus ruber]	Rhodococcus ruber	647	647	0.95	0.0	75.89	407	=HYPERLINK("https://www.ncbi.nlm.nih.gov/protein/WP_003939210.1?report=genbank&log$=prottop&blast_rank=91&RID=GW9B3RDR016","WP_003939210.1")
alkane 1-monooxygenase [unclassified Rhodococcus (in: high G+C Gram-positive bacteria)]	unclassified Rhodococcus (in: high G+C Gram-positive bacteria)	647	647	0.94	0.0	74.74	403	=HYPERLINK("https://www.ncbi.nlm.nih.gov/protein/WP_378422662.1?report=genbank&log$=prottop&blast_rank=92&RID=GW9B3RDR016","WP_378422662.1")
alkane 1-monooxygenase [Rhodococcus spelaei]	Rhodococcus spelaei	647	647	0.94	0.0	75.26	403	=HYPERLINK("https://www.ncbi.nlm.nih.gov/protein/WP_142102510.1?report=genbank&log$=prottop&blast_rank=93&RID=GW9B3RDR016","WP_142102510.1")
alkane 1-monooxygenase [Rhodococcus sp. I2R]	Rhodococcus sp. I2R	647	647	0.98	0.0	72.73	408	=HYPERLINK("https://www.ncbi.nlm.nih.gov/protein/WP_230556829.1?report=genbank&log$=prottop&blast_rank=94&RID=GW9B3RDR016","WP_230556829.1")
alkane 1-monooxygenase [unclassified Rhodococcus (in: high G+C Gram-positive bacteria)]	unclassified Rhodococcus (in: high G+C Gram-positive bacteria)	647	647	0.98	0.0	72.37	406	=HYPERLINK("https://www.ncbi.nlm.nih.gov/protein/WP_136172492.1?report=genbank&log$=prottop&blast_rank=95&RID=GW9B3RDR016","WP_136172492.1")
alkane 1-monooxygenase [Rhodococcus sp. BP22]	Rhodococcus sp. BP22	647	647	0.98	0.0	72.37	406	=HYPERLINK("https://www.ncbi.nlm.nih.gov/protein/WP_186628915.1?report=genbank&log$=prottop&blast_rank=96&RID=GW9B3RDR016","WP_186628915.1")
alkane 1-monooxygenase [Rhodococcus rhodochrous]	Rhodococcus rhodochrous	647	647	0.95	0.0	75.63	407	=HYPERLINK("https://www.ncbi.nlm.nih.gov/protein/WP_054371339.1?report=genbank&log$=prottop&blast_rank=97&RID=GW9B3RDR016","WP_054371339.1")
alkane 1-monooxygenase [Rhodococcus olei]	Rhodococcus olei	646	646	0.94	0.0	74.55	405	=HYPERLINK("https://www.ncbi.nlm.nih.gov/protein/WP_345342101.1?report=genbank&log$=prottop&blast_rank=98&RID=GW9B3RDR016","WP_345342101.1")
alkane 1-monooxygenase [Rhodococcus olei]	Rhodococcus olei	645	645	0.94	0.0	74.55	399	=HYPERLINK("https://www.ncbi.nlm.nih.gov/protein/GAA4473206.1?report=genbank&log$=prottop&blast_rank=99&RID=GW9B3RDR016","GAA4473206.1")
alkane 1-monooxygenase [Rhodococcus]	Rhodococcus	645	645	0.95	0.0	73.74	410	=HYPERLINK("https://www.ncbi.nlm.nih.gov/protein/WP_037226253.1?report=genbank&log$=prottop&blast_rank=100&RID=GW9B3RDR016","WP_037226253.1")
alkane 1-monooxygenase [Rhodococcus sp. 14-2470-1b]	Rhodococcus sp. 14-2470-1b	645	645	0.98	0.0	71.25	422	=HYPERLINK("https://www.ncbi.nlm.nih.gov/protein/WP_094719560.1?report=genbank&log$=prottop&blast_rank=101&RID=GW9B3RDR016","WP_094719560.1")
alkane 1-monooxygenase [Rhodococcus opacus]	Rhodococcus opacus	645	645	0.95	0.0	73.48	410	=HYPERLINK("https://www.ncbi.nlm.nih.gov/protein/WP_128642347.1?report=genbank&log$=prottop&blast_rank=102&RID=GW9B3RDR016","WP_128642347.1")
alkane 1-monooxygenase [Rhodococcus sp. WAY2]	Rhodococcus sp. WAY2	645	645	0.97	0.0	74.57	407	=HYPERLINK("https://www.ncbi.nlm.nih.gov/protein/WP_159925869.1?report=genbank&log$=prottop&blast_rank=103&RID=GW9B3RDR016","WP_159925869.1")
alkane 1-monooxygenase [unclassified Rhodococcus (in: high G+C Gram-positive bacteria)]	unclassified Rhodococcus (in: high G+C Gram-positive bacteria)	645	645	0.97	0.0	72.89	410	=HYPERLINK("https://www.ncbi.nlm.nih.gov/protein/WP_185725829.1?report=genbank&log$=prottop&blast_rank=104&RID=GW9B3RDR016","WP_185725829.1")
alkane 1-monooxygenase [unclassified Rhodococcus (in: high G+C Gram-positive bacteria)]	unclassified Rhodococcus (in: high G+C Gram-positive bacteria)	644	644	0.95	0.0	73.86	410	=HYPERLINK("https://www.ncbi.nlm.nih.gov/protein/WP_087558810.1?report=genbank&log$=prottop&blast_rank=105&RID=GW9B3RDR016","WP_087558810.1")
alkane 1-monooxygenase [Rhodococcus]	Rhodococcus	644	644	0.98	0.0	71.92	406	=HYPERLINK("https://www.ncbi.nlm.nih.gov/protein/WP_317747668.1?report=genbank&log$=prottop&blast_rank=106&RID=GW9B3RDR016","WP_317747668.1")
alkane 1-monooxygenase [Rhodococcus]	Rhodococcus	644	644	0.97	0.0	74.07	407	=HYPERLINK("https://www.ncbi.nlm.nih.gov/protein/WP_109331267.1?report=genbank&log$=prottop&blast_rank=107&RID=GW9B3RDR016","WP_109331267.1")
alkane 1-monooxygenase [Rhodococcus sp. H29-C3]	Rhodococcus sp. H29-C3	644	644	0.96	0.0	73.12	406	=HYPERLINK("https://www.ncbi.nlm.nih.gov/protein/WP_283474702.1?report=genbank&log$=prottop&blast_rank=108&RID=GW9B3RDR016","WP_283474702.1")
alkane 1-monooxygenase [Rhodococcus sp. ACS1]	Rhodococcus sp. ACS1	643	643	0.95	0.0	73.86	410	=HYPERLINK("https://www.ncbi.nlm.nih.gov/protein/WP_095862718.1?report=genbank&log$=prottop&blast_rank=109&RID=GW9B3RDR016","WP_095862718.1")
alkane 1-monooxygenase [Rhodococcus koreensis]	Rhodococcus koreensis	643	643	0.95	0.0	73.86	410	=HYPERLINK("https://www.ncbi.nlm.nih.gov/protein/WP_072948129.1?report=genbank&log$=prottop&blast_rank=110&RID=GW9B3RDR016","WP_072948129.1")
alkane 1-monooxygenase [Rhodococcus]	Rhodococcus	643	643	0.95	0.0	73.86	410	=HYPERLINK("https://www.ncbi.nlm.nih.gov/protein/WP_124393886.1?report=genbank&log$=prottop&blast_rank=111&RID=GW9B3RDR016","WP_124393886.1")
alkane 1-monooxygenase [Rhodococcus oxybenzonivorans]	Rhodococcus oxybenzonivorans	643	643	0.97	0.0	74.32	407	=HYPERLINK("https://www.ncbi.nlm.nih.gov/protein/WP_317764661.1?report=genbank&log$=prottop&blast_rank=112&RID=GW9B3RDR016","WP_317764661.1")
alkane 1-monooxygenase [Nocardiaceae]	Nocardiaceae	643	643	0.97	0.0	71.60	422	=HYPERLINK("https://www.ncbi.nlm.nih.gov/protein/WP_033189250.1?report=genbank&log$=prottop&blast_rank=113&RID=GW9B3RDR016","WP_033189250.1")
fatty acid desaturase [Rhodococcus koreensis]	Rhodococcus koreensis	643	643	0.95	0.0	74.11	410	=HYPERLINK("https://www.ncbi.nlm.nih.gov/protein/WP_378679195.1?report=genbank&log$=prottop&blast_rank=114&RID=GW9B3RDR016","WP_378679195.1")
alkane 1-monooxygenase [Rhodococcus]	Rhodococcus	642	642	0.98	0.0	71.43	406	=HYPERLINK("https://www.ncbi.nlm.nih.gov/protein/WP_007297971.1?report=genbank&log$=prottop&blast_rank=115&RID=GW9B3RDR016","WP_007297971.1")
alkane 1-monooxygenase [Rhodococcus sp. 114MFTsu3.1]	Rhodococcus sp. 114MFTsu3.1	642	642	0.97	0.0	71.36	422	=HYPERLINK("https://www.ncbi.nlm.nih.gov/protein/WP_019663696.1?report=genbank&log$=prottop&blast_rank=116&RID=GW9B3RDR016","WP_019663696.1")
alkane 1-monooxygenase [Rhodococcus pseudokoreensis]	Rhodococcus pseudokoreensis	642	642	0.95	0.0	73.86	410	=HYPERLINK("https://www.ncbi.nlm.nih.gov/protein/WP_206009385.1?report=genbank&log$=prottop&blast_rank=117&RID=GW9B3RDR016","WP_206009385.1")
fatty acid desaturase [Rhodococcus koreensis]	Rhodococcus koreensis	641	641	0.95	0.0	73.60	410	=HYPERLINK("https://www.ncbi.nlm.nih.gov/protein/WP_387484387.1?report=genbank&log$=prottop&blast_rank=118&RID=GW9B3RDR016","WP_387484387.1")
alkane 1-monooxygenase [Rhodococcus sp. 06-621-2]	Rhodococcus sp. 06-621-2	641	641	0.97	0.0	71.36	422	=HYPERLINK("https://www.ncbi.nlm.nih.gov/protein/OZC58712.1?report=genbank&log$=prottop&blast_rank=119&RID=GW9B3RDR016","OZC58712.1")
alkane 1-monooxygenase [Rhodococcus sp. MSC1_016]	Rhodococcus sp. MSC1_016	641	641	0.97	0.0	74.32	407	=HYPERLINK("https://www.ncbi.nlm.nih.gov/protein/WP_250764884.1?report=genbank&log$=prottop&blast_rank=120&RID=GW9B3RDR016","WP_250764884.1")
fatty acid desaturase [Rhodococcus sp. (in: high G+C Gram-positive bacteria)]	Rhodococcus sp. (in: high G+C Gram-positive bacteria)	640	640	0.95	0.0	72.84	410	=HYPERLINK("https://www.ncbi.nlm.nih.gov/protein/MEN0140300.1?report=genbank&log$=prottop&blast_rank=121&RID=GW9B3RDR016","MEN0140300.1")
alkane 1-monooxygenase [Rhodococcus sp. NPDC019616]	Rhodococcus sp. NPDC019616	640	640	0.97	0.0	74.07	407	=HYPERLINK("https://www.ncbi.nlm.nih.gov/protein/WP_358270701.1?report=genbank&log$=prottop&blast_rank=122&RID=GW9B3RDR016","WP_358270701.1")
alkane 1-monooxygenase [Rhodococcus]	Rhodococcus	640	640	0.94	0.0	75.70	407	=HYPERLINK("https://www.ncbi.nlm.nih.gov/protein/WP_213577286.1?report=genbank&log$=prottop&blast_rank=123&RID=GW9B3RDR016","WP_213577286.1")
alkane 1-monooxygenase [Rhodococcus sp. T2V]	Rhodococcus sp. T2V	640	640	0.95	0.0	73.86	410	=HYPERLINK("https://www.ncbi.nlm.nih.gov/protein/WP_276143120.1?report=genbank&log$=prottop&blast_rank=124&RID=GW9B3RDR016","WP_276143120.1")
alkane 1-monooxygenase [Rhodococcus sp. G-MC3]	Rhodococcus sp. G-MC3	640	640	0.98	0.0	71.67	406	=HYPERLINK("https://www.ncbi.nlm.nih.gov/protein/WP_283507319.1?report=genbank&log$=prottop&blast_rank=125&RID=GW9B3RDR016","WP_283507319.1")
alkane 1-monooxygenase [Rhodococcus sp. P1Y]	Rhodococcus sp. P1Y	640	640	0.95	0.0	73.92	406	=HYPERLINK("https://www.ncbi.nlm.nih.gov/protein/WP_121118858.1?report=genbank&log$=prottop&blast_rank=126&RID=GW9B3RDR016","WP_121118858.1")
alkane 1-monooxygenase [Rhodococcus sp. EPR-157]	Rhodococcus sp. EPR-157	639	639	0.98	0.0	73.46	410	=HYPERLINK("https://www.ncbi.nlm.nih.gov/protein/KZF06918.1?report=genbank&log$=prottop&blast_rank=127&RID=GW9B3RDR016","KZF06918.1")
alkane 1-monooxygenase [Rhodococcus tibetensis]	Rhodococcus tibetensis	639	639	0.98	0.0	73.65	407	=HYPERLINK("https://www.ncbi.nlm.nih.gov/protein/WP_255971979.1?report=genbank&log$=prottop&blast_rank=128&RID=GW9B3RDR016","WP_255971979.1")
alkane 1-monooxygenase [unclassified Rhodococcus (in: high G+C Gram-positive bacteria)]	unclassified Rhodococcus (in: high G+C Gram-positive bacteria)	639	639	0.96	0.0	72.75	407	=HYPERLINK("https://www.ncbi.nlm.nih.gov/protein/WP_068055098.1?report=genbank&log$=prottop&blast_rank=129&RID=GW9B3RDR016","WP_068055098.1")
alkane 1-monooxygenase [unclassified Rhodococcus (in: high G+C Gram-positive bacteria)]	unclassified Rhodococcus (in: high G+C Gram-positive bacteria)	639	639	0.96	0.0	72.75	407	=HYPERLINK("https://www.ncbi.nlm.nih.gov/protein/WP_094640751.1?report=genbank&log$=prottop&blast_rank=130&RID=GW9B3RDR016","WP_094640751.1")
alkane 1-monooxygenase [unclassified Rhodococcus (in: high G+C Gram-positive bacteria)]	unclassified Rhodococcus (in: high G+C Gram-positive bacteria)	639	639	0.96	0.0	73.00	407	=HYPERLINK("https://www.ncbi.nlm.nih.gov/protein/WP_094687139.1?report=genbank&log$=prottop&blast_rank=131&RID=GW9B3RDR016","WP_094687139.1")
alkane 1-monooxygenase [Rhodococcus sp. KBS0724]	Rhodococcus sp. KBS0724	638	638	0.98	0.0	73.15	407	=HYPERLINK("https://www.ncbi.nlm.nih.gov/protein/WP_138869355.1?report=genbank&log$=prottop&blast_rank=132&RID=GW9B3RDR016","WP_138869355.1")
alkane 1-monooxygenase [Rhodococcus cercidiphylli]	Rhodococcus cercidiphylli	638	638	0.96	0.0	72.75	407	=HYPERLINK("https://www.ncbi.nlm.nih.gov/protein/WP_317547864.1?report=genbank&log$=prottop&blast_rank=133&RID=GW9B3RDR016","WP_317547864.1")
alkane 1-monooxygenase [Rhodococcus]	Rhodococcus	637	637	0.96	0.0	72.75	407	=HYPERLINK("https://www.ncbi.nlm.nih.gov/protein/WP_269595046.1?report=genbank&log$=prottop&blast_rank=134&RID=GW9B3RDR016","WP_269595046.1")
alkane 1-monooxygenase [Rhodococcus sp. NPDC079359]	Rhodococcus sp. NPDC079359	637	637	0.96	0.0	73.00	407	=HYPERLINK("https://www.ncbi.nlm.nih.gov/protein/MEW1931804.1?report=genbank&log$=prottop&blast_rank=135&RID=GW9B3RDR016","MEW1931804.1")
alkane 1-monooxygenase [Rhodococcus sp. 05-2254-6]	Rhodococcus sp. 05-2254-6	637	637	0.96	0.0	73.00	407	=HYPERLINK("https://www.ncbi.nlm.nih.gov/protein/WP_094670353.1?report=genbank&log$=prottop&blast_rank=136&RID=GW9B3RDR016","WP_094670353.1")
alkane 1-monooxygenase [Rhodococcus sp. EPR-157]	Rhodococcus sp. EPR-157	636	636	0.98	0.0	73.96	406	=HYPERLINK("https://www.ncbi.nlm.nih.gov/protein/WP_156520364.1?report=genbank&log$=prottop&blast_rank=137&RID=GW9B3RDR016","WP_156520364.1")
alkane 1-monooxygenase [Rhodococcus sp. (in: high G+C Gram-positive bacteria)]	Rhodococcus sp. (in: high G+C Gram-positive bacteria)	636	636	0.96	0.0	72.75	407	=HYPERLINK("https://www.ncbi.nlm.nih.gov/protein/MDI6629995.1?report=genbank&log$=prottop&blast_rank=138&RID=GW9B3RDR016","MDI6629995.1")
alkane 1-monooxygenase [Rhodococcus sp. 06-235-1A]	Rhodococcus sp. 06-235-1A	636	636	0.97	0.0	72.66	407	=HYPERLINK("https://www.ncbi.nlm.nih.gov/protein/WP_094679742.1?report=genbank&log$=prottop&blast_rank=139&RID=GW9B3RDR016","WP_094679742.1")
alkane 1-monooxygenase [unclassified Rhodococcus (in: high G+C Gram-positive bacteria)]	unclassified Rhodococcus (in: high G+C Gram-positive bacteria)	636	636	0.95	0.0	74.68	404	=HYPERLINK("https://www.ncbi.nlm.nih.gov/protein/WP_378500055.1?report=genbank&log$=prottop&blast_rank=140&RID=GW9B3RDR016","WP_378500055.1")
alkane 1-monooxygenase [unclassified Rhodococcus (in: high G+C Gram-positive bacteria)]	unclassified Rhodococcus (in: high G+C Gram-positive bacteria)	636	636	0.96	0.0	73.00	407	=HYPERLINK("https://www.ncbi.nlm.nih.gov/protein/WP_094633394.1?report=genbank&log$=prottop&blast_rank=141&RID=GW9B3RDR016","WP_094633394.1")
alkane 1-monooxygenase [Rhodococcus sovatensis]	Rhodococcus sovatensis	636	636	0.98	0.0	73.71	406	=HYPERLINK("https://www.ncbi.nlm.nih.gov/protein/WP_338893631.1?report=genbank&log$=prottop&blast_rank=142&RID=GW9B3RDR016","WP_338893631.1")
alkane 1-monooxygenase [Rhodococcus sp. (in: high G+C Gram-positive bacteria)]	Rhodococcus sp. (in: high G+C Gram-positive bacteria)	635	635	0.98	0.0	72.66	407	=HYPERLINK("https://www.ncbi.nlm.nih.gov/protein/WP_287163919.1?report=genbank&log$=prottop&blast_rank=143&RID=GW9B3RDR016","WP_287163919.1")
alkane 1-monooxygenase [Rhodococcus jostii]	Rhodococcus jostii	635	635	0.94	0.0	75.38	411	=HYPERLINK("https://www.ncbi.nlm.nih.gov/protein/WP_378468543.1?report=genbank&log$=prottop&blast_rank=144&RID=GW9B3RDR016","WP_378468543.1")
alkane 1-monooxygenase [Rhodococcus jostii]	Rhodococcus jostii	634	634	0.97	0.0	72.73	410	=HYPERLINK("https://www.ncbi.nlm.nih.gov/protein/WP_317571698.1?report=genbank&log$=prottop&blast_rank=145&RID=GW9B3RDR016","WP_317571698.1")
alkane 1-monooxygenase [Rhodococcus globerulus]	Rhodococcus globerulus	634	634	0.98	0.0	72.66	407	=HYPERLINK("https://www.ncbi.nlm.nih.gov/protein/WP_092801184.1?report=genbank&log$=prottop&blast_rank=146&RID=GW9B3RDR016","WP_092801184.1")
alkane 1-monooxygenase [Rhodococcus sp. IEGM 1305]	Rhodococcus sp. IEGM 1305	634	634	0.96	0.0	74.12	410	=HYPERLINK("https://www.ncbi.nlm.nih.gov/protein/WP_283353969.1?report=genbank&log$=prottop&blast_rank=147&RID=GW9B3RDR016","WP_283353969.1")
alkane 1-monooxygenase [Rhodococcus sp. A14]	Rhodococcus sp. A14	634	634	0.97	0.0	72.52	410	=HYPERLINK("https://www.ncbi.nlm.nih.gov/protein/WP_167115690.1?report=genbank&log$=prottop&blast_rank=148&RID=GW9B3RDR016","WP_167115690.1")
alkane 1-monooxygenase [Rhodococcus zopfii]	Rhodococcus zopfii	634	634	0.97	0.0	72.48	408	=HYPERLINK("https://www.ncbi.nlm.nih.gov/protein/WP_378525749.1?report=genbank&log$=prottop&blast_rank=149&RID=GW9B3RDR016","WP_378525749.1")
alkane 1-monooxygenase [Rhodococcus wratislaviensis]	Rhodococcus wratislaviensis	634	634	0.97	0.0	73.02	410	=HYPERLINK("https://www.ncbi.nlm.nih.gov/protein/WP_271209849.1?report=genbank&log$=prottop&blast_rank=150&RID=GW9B3RDR016","WP_271209849.1")
alkane 1-monooxygenase [Rhodococcus opacus]	Rhodococcus opacus	633	633	0.97	0.0	73.02	410	=HYPERLINK("https://www.ncbi.nlm.nih.gov/protein/WP_037204498.1?report=genbank&log$=prottop&blast_rank=151&RID=GW9B3RDR016","WP_037204498.1")
alkane 1-monooxygenase [Rhodococcus opacus M213]	Rhodococcus opacus M213	633	633	0.97	0.0	73.02	426	=HYPERLINK("https://www.ncbi.nlm.nih.gov/protein/EKT81020.1?report=genbank&log$=prottop&blast_rank=152&RID=GW9B3RDR016","EKT81020.1")
alkane 1-monooxygenase [Rhodococcus wratislaviensis]	Rhodococcus wratislaviensis	633	633	0.95	0.0	73.99	402	=HYPERLINK("https://www.ncbi.nlm.nih.gov/protein/GLK34631.1?report=genbank&log$=prottop&blast_rank=153&RID=GW9B3RDR016","GLK34631.1")
alkane 1-monooxygenase [Rhodococcus triatomae BKS 15-14]	Rhodococcus triatomae BKS 15-14	633	633	0.94	0.0	73.98	404	=HYPERLINK("https://www.ncbi.nlm.nih.gov/protein/EME14715.1?report=genbank&log$=prottop&blast_rank=154&RID=GW9B3RDR016","EME14715.1")
alkane 1-monooxygenase [Rhodococcus]	Rhodococcus	633	633	0.97	0.0	72.52	410	=HYPERLINK("https://www.ncbi.nlm.nih.gov/protein/WP_054246569.1?report=genbank&log$=prottop&blast_rank=155&RID=GW9B3RDR016","WP_054246569.1")
alkane 1-monooxygenase [Rhodococcus]	Rhodococcus	632	632	0.97	0.0	72.28	410	=HYPERLINK("https://www.ncbi.nlm.nih.gov/protein/WP_029539173.1?report=genbank&log$=prottop&blast_rank=156&RID=GW9B3RDR016","WP_029539173.1")
alkane 1-monooxygenase [Rhodococcus opacus]	Rhodococcus opacus	632	632	0.97	0.0	72.77	410	=HYPERLINK("https://www.ncbi.nlm.nih.gov/protein/WP_280780588.1?report=genbank&log$=prottop&blast_rank=157&RID=GW9B3RDR016","WP_280780588.1")
alkane 1-monooxygenase [Rhodococcus opacus]	Rhodococcus opacus	632	632	0.97	0.0	72.52	410	=HYPERLINK("https://www.ncbi.nlm.nih.gov/protein/WP_043789643.1?report=genbank&log$=prottop&blast_rank=158&RID=GW9B3RDR016","WP_043789643.1")
alkane 1-monooxygenase [unclassified Rhodococcus (in: high G+C Gram-positive bacteria)]	unclassified Rhodococcus (in: high G+C Gram-positive bacteria)	632	632	0.97	0.0	70.62	407	=HYPERLINK("https://www.ncbi.nlm.nih.gov/protein/WP_222635557.1?report=genbank&log$=prottop&blast_rank=159&RID=GW9B3RDR016","WP_222635557.1")
alkane 1-monooxygenase [Rhodococcus zopfii]	Rhodococcus zopfii	632	632	0.97	0.0	72.24	408	=HYPERLINK("https://www.ncbi.nlm.nih.gov/protein/WP_072812836.1?report=genbank&log$=prottop&blast_rank=160&RID=GW9B3RDR016","WP_072812836.1")
alkane 1-monooxygenase [Rhodococcus gannanensis]	Rhodococcus gannanensis	632	632	0.94	0.0	74.17	403	=HYPERLINK("https://www.ncbi.nlm.nih.gov/protein/WP_378485998.1?report=genbank&log$=prottop&blast_rank=161&RID=GW9B3RDR016","WP_378485998.1")
alkane 1-monooxygenase [Rhodococcus sp. ACPA1]	Rhodococcus sp. ACPA1	632	632	0.95	0.0	74.62	410	=HYPERLINK("https://www.ncbi.nlm.nih.gov/protein/WP_095868228.1?report=genbank&log$=prottop&blast_rank=162&RID=GW9B3RDR016","WP_095868228.1")
alkane 1-monooxygenase [Rhodococcus sp. IEGM 1307]	Rhodococcus sp. IEGM 1307	632	632	0.97	0.0	72.48	410	=HYPERLINK("https://www.ncbi.nlm.nih.gov/protein/WP_283333704.1?report=genbank&log$=prottop&blast_rank=163&RID=GW9B3RDR016","WP_283333704.1")
alkane 1-monooxygenase [Rhodococcus sp. LB1]	Rhodococcus sp. LB1	632	632	0.95	0.0	74.24	410	=HYPERLINK("https://www.ncbi.nlm.nih.gov/protein/WP_061697424.1?report=genbank&log$=prottop&blast_rank=164&RID=GW9B3RDR016","WP_061697424.1")
alkane 1-monooxygenase [Rhodococcus opacus]	Rhodococcus opacus	632	632	0.97	0.0	72.52	410	=HYPERLINK("https://www.ncbi.nlm.nih.gov/protein/WP_105417926.1?report=genbank&log$=prottop&blast_rank=165&RID=GW9B3RDR016","WP_105417926.1")
alkane 1-monooxygenase [Rhodococcus ruber]	Rhodococcus ruber	632	632	0.96	0.0	74.50	407	=HYPERLINK("https://www.ncbi.nlm.nih.gov/protein/WP_269602622.1?report=genbank&log$=prottop&blast_rank=166&RID=GW9B3RDR016","WP_269602622.1")
alkane 1-monooxygenase [Rhodococcus jostii]	Rhodococcus jostii	631	631	0.97	0.0	72.28	410	=HYPERLINK("https://www.ncbi.nlm.nih.gov/protein/WP_011595253.1?report=genbank&log$=prottop&blast_rank=167&RID=GW9B3RDR016","WP_011595253.1")
alkane 1-monooxygenase [Rhodococcus erythropolis]	Rhodococcus erythropolis	631	631	0.95	0.0	73.42	408	=HYPERLINK("https://www.ncbi.nlm.nih.gov/protein/WP_095969088.1?report=genbank&log$=prottop&blast_rank=168&RID=GW9B3RDR016","WP_095969088.1")
alkane 1-monooxygenase [Rhodococcus opacus]	Rhodococcus opacus	631	631	0.97	0.0	72.52	410	=HYPERLINK("https://www.ncbi.nlm.nih.gov/protein/WP_247250937.1?report=genbank&log$=prottop&blast_rank=169&RID=GW9B3RDR016","WP_247250937.1")
alkane 1-monooxygenase [Rhodococcus opacus]	Rhodococcus opacus	631	631	0.95	0.0	74.24	410	=HYPERLINK("https://www.ncbi.nlm.nih.gov/protein/WP_005251086.1?report=genbank&log$=prottop&blast_rank=170&RID=GW9B3RDR016","WP_005251086.1")
alkane 1-monooxygenase [Rhodococcus globerulus]	Rhodococcus globerulus	631	631	0.98	0.0	72.41	407	=HYPERLINK("https://www.ncbi.nlm.nih.gov/protein/WP_233365393.1?report=genbank&log$=prottop&blast_rank=171&RID=GW9B3RDR016","WP_233365393.1")
alkane 1-monooxygenase [Rhodococcus sp. 14-2483-1-1]	Rhodococcus sp. 14-2483-1-1	631	631	0.96	0.0	74.75	407	=HYPERLINK("https://www.ncbi.nlm.nih.gov/protein/WP_094737361.1?report=genbank&log$=prottop&blast_rank=172&RID=GW9B3RDR016","WP_094737361.1")
alkane 1-monooxygenase [Rhodococcus sp. Eu-32]	Rhodococcus sp. Eu-32	631	631	0.97	0.0	70.37	407	=HYPERLINK("https://www.ncbi.nlm.nih.gov/protein/WP_114331359.1?report=genbank&log$=prottop&blast_rank=173&RID=GW9B3RDR016","WP_114331359.1")
alkane 1-monooxygenase [Rhodococcus]	Rhodococcus	631	631	0.95	0.0	73.86	410	=HYPERLINK("https://www.ncbi.nlm.nih.gov/protein/WP_039951345.1?report=genbank&log$=prottop&blast_rank=174&RID=GW9B3RDR016","WP_039951345.1")
alkane 1-monooxygenase [Nocardiaceae]	Nocardiaceae	631	631	0.97	0.0	70.37	407	=HYPERLINK("https://www.ncbi.nlm.nih.gov/protein/WP_068425142.1?report=genbank&log$=prottop&blast_rank=175&RID=GW9B3RDR016","WP_068425142.1")
alkane 1-monooxygenase [Rhodococcus sp. JVH1]	Rhodococcus sp. JVH1	631	631	0.97	0.0	72.28	410	=HYPERLINK("https://www.ncbi.nlm.nih.gov/protein/WP_009475222.1?report=genbank&log$=prottop&blast_rank=176&RID=GW9B3RDR016","WP_009475222.1")
alkane 1-monooxygenase [Rhodococcus opacus RKJ300 = JCM 13270]	Rhodococcus opacus RKJ300 = JCM 13270	631	631	0.95	0.0	73.48	426	=HYPERLINK("https://www.ncbi.nlm.nih.gov/protein/EID79363.1?report=genbank&log$=prottop&blast_rank=177&RID=GW9B3RDR016","EID79363.1")
alkane 1-monooxygenase [Rhodococcus zopfii]	Rhodococcus zopfii	631	631	0.97	0.0	72.41	408	=HYPERLINK("https://www.ncbi.nlm.nih.gov/protein/WP_138998109.1?report=genbank&log$=prottop&blast_rank=178&RID=GW9B3RDR016","WP_138998109.1")
alkane 1-monooxygenase [Rhodococcus sp. W8901]	Rhodococcus sp. W8901	631	631	0.94	0.0	73.40	406	=HYPERLINK("https://www.ncbi.nlm.nih.gov/protein/WP_174911951.1?report=genbank&log$=prottop&blast_rank=179&RID=GW9B3RDR016","WP_174911951.1")
alkane 1-monooxygenase [Rhodococcus sp. IEGM 1330]	Rhodococcus sp. IEGM 1330	631	631	0.96	0.0	74.25	407	=HYPERLINK("https://www.ncbi.nlm.nih.gov/protein/WP_317804100.1?report=genbank&log$=prottop&blast_rank=180&RID=GW9B3RDR016","WP_317804100.1")
alkane 1-monooxygenase [Rhodococcus sp. (in: high G+C Gram-positive bacteria)]	Rhodococcus sp. (in: high G+C Gram-positive bacteria)	630	630	0.95	0.0	73.92	408	=HYPERLINK("https://www.ncbi.nlm.nih.gov/protein/WP_347872083.1?report=genbank&log$=prottop&blast_rank=181&RID=GW9B3RDR016","WP_347872083.1")
alkane 1-monooxygenase [Rhodococcus wratislaviensis IFP 2016]	Rhodococcus wratislaviensis IFP 2016	630	630	0.95	0.0	73.48	402	=HYPERLINK("https://www.ncbi.nlm.nih.gov/protein/ELB91510.1?report=genbank&log$=prottop&blast_rank=182&RID=GW9B3RDR016","ELB91510.1")
alkane 1-monooxygenase [Nocardiaceae]	Nocardiaceae	630	630	0.96	0.0	74.50	407	=HYPERLINK("https://www.ncbi.nlm.nih.gov/protein/WP_032405487.1?report=genbank&log$=prottop&blast_rank=183&RID=GW9B3RDR016","WP_032405487.1")
alkane 1-monooxygenase [Rhodococcus sp. (in: high G+C Gram-positive bacteria)]	Rhodococcus sp. (in: high G+C Gram-positive bacteria)	630	630	0.95	0.0	73.67	408	=HYPERLINK("https://www.ncbi.nlm.nih.gov/protein/WP_296553027.1?report=genbank&log$=prottop&blast_rank=184&RID=GW9B3RDR016","WP_296553027.1")
alkane 1-monooxygenase [Rhodococcus erythropolis]	Rhodococcus erythropolis	630	630	0.95	0.0	73.67	408	=HYPERLINK("https://www.ncbi.nlm.nih.gov/protein/WP_336504761.1?report=genbank&log$=prottop&blast_rank=185&RID=GW9B3RDR016","WP_336504761.1")
alkane 1-monooxygenase [Rhodococcus erythropolis group]	Rhodococcus erythropolis group	630	630	0.95	0.0	73.92	408	=HYPERLINK("https://www.ncbi.nlm.nih.gov/protein/WP_230812573.1?report=genbank&log$=prottop&blast_rank=186&RID=GW9B3RDR016","WP_230812573.1")
alkane 1-monooxygenase [Rhodococcus sp. KRD162]	Rhodococcus sp. KRD162	630	630	0.98	0.0	73.46	407	=HYPERLINK("https://www.ncbi.nlm.nih.gov/protein/WP_206492042.1?report=genbank&log$=prottop&blast_rank=187&RID=GW9B3RDR016","WP_206492042.1")
alkane 1-monooxygenase [unclassified Rhodococcus (in: high G+C Gram-positive bacteria)]	unclassified Rhodococcus (in: high G+C Gram-positive bacteria)	630	630	0.98	0.0	72.17	407	=HYPERLINK("https://www.ncbi.nlm.nih.gov/protein/WP_095886572.1?report=genbank&log$=prottop&blast_rank=188&RID=GW9B3RDR016","WP_095886572.1")
alkane 1-monooxygenase [Rhodococcus erythropolis]	Rhodococcus erythropolis	630	630	0.95	0.0	73.67	408	=HYPERLINK("https://www.ncbi.nlm.nih.gov/protein/WP_019747777.1?report=genbank&log$=prottop&blast_rank=189&RID=GW9B3RDR016","WP_019747777.1")
alkane 1-monooxygenase [Rhodococcus globerulus]	Rhodococcus globerulus	630	630	0.98	0.0	71.92	407	=HYPERLINK("https://www.ncbi.nlm.nih.gov/protein/WP_317541380.1?report=genbank&log$=prottop&blast_rank=190&RID=GW9B3RDR016","WP_317541380.1")
alkane 1-monooxygenase [Rhodococcus sp. Leaf278]	Rhodococcus sp. Leaf278	630	630	0.96	0.0	74.25	407	=HYPERLINK("https://www.ncbi.nlm.nih.gov/protein/WP_057479078.1?report=genbank&log$=prottop&blast_rank=191&RID=GW9B3RDR016","WP_057479078.1")
alkane 1-monooxygenase [Rhodococcus sp. P27]	Rhodococcus sp. P27	629	629	0.98	0.0	72.30	408	=HYPERLINK("https://www.ncbi.nlm.nih.gov/protein/ERB53557.1?report=genbank&log$=prottop&blast_rank=192&RID=GW9B3RDR016","ERB53557.1")
alkane 1-monooxygenase [Rhodococcus opacus]	Rhodococcus opacus	629	629	0.95	0.0	73.23	410	=HYPERLINK("https://www.ncbi.nlm.nih.gov/protein/MDT2005912.1?report=genbank&log$=prottop&blast_rank=193&RID=GW9B3RDR016","MDT2005912.1")
alkane 1-monooxygenase [Rhodococcus]	Rhodococcus	629	629	0.95	0.0	73.67	408	=HYPERLINK("https://www.ncbi.nlm.nih.gov/protein/WP_020907102.1?report=genbank&log$=prottop&blast_rank=194&RID=GW9B3RDR016","WP_020907102.1")
alkane 1-monooxygenase [Rhodococcus globerulus]	Rhodococcus globerulus	629	629	0.98	0.0	72.17	407	=HYPERLINK("https://www.ncbi.nlm.nih.gov/protein/WP_033231198.1?report=genbank&log$=prottop&blast_rank=195&RID=GW9B3RDR016","WP_033231198.1")
alkane 1-monooxygenase [Rhodococcus baikonurensis]	Rhodococcus baikonurensis	629	629	0.95	0.0	73.42	408	=HYPERLINK("https://www.ncbi.nlm.nih.gov/protein/WP_378374026.1?report=genbank&log$=prottop&blast_rank=196&RID=GW9B3RDR016","WP_378374026.1")
alkane 1-monooxygenase [Rhodococcus sp. KBW08]	Rhodococcus sp. KBW08	629	629	0.95	0.0	73.42	408	=HYPERLINK("https://www.ncbi.nlm.nih.gov/protein/WP_124566407.1?report=genbank&log$=prottop&blast_rank=197&RID=GW9B3RDR016","WP_124566407.1")
alkane 1-monooxygenase [Rhodococcus sp. SC4]	Rhodococcus sp. SC4	629	629	0.97	0.0	72.89	406	=HYPERLINK("https://www.ncbi.nlm.nih.gov/protein/KXF56045.1?report=genbank&log$=prottop&blast_rank=198&RID=GW9B3RDR016","KXF56045.1")
alkane 1-monooxygenase [Rhodococcus]	Rhodococcus	629	629	0.95	0.0	73.67	408	=HYPERLINK("https://www.ncbi.nlm.nih.gov/protein/WP_161120853.1?report=genbank&log$=prottop&blast_rank=199&RID=GW9B3RDR016","WP_161120853.1")
alkane 1-monooxygenase [Rhodococcus]	Rhodococcus	629	629	0.95	0.0	73.42	408	=HYPERLINK("https://www.ncbi.nlm.nih.gov/protein/WP_235171902.1?report=genbank&log$=prottop&blast_rank=200&RID=GW9B3RDR016","WP_235171902.1")
alkane 1-monooxygenase [Rhodococcus]	Rhodococcus	629	629	0.95	0.0	73.67	408	=HYPERLINK("https://www.ncbi.nlm.nih.gov/protein/WP_328600155.1?report=genbank&log$=prottop&blast_rank=201&RID=GW9B3RDR016","WP_328600155.1")
alkane 1-monooxygenase [Rhodococcus erythropolis]	Rhodococcus erythropolis	629	629	0.95	0.0	73.42	408	=HYPERLINK("https://www.ncbi.nlm.nih.gov/protein/WP_378667197.1?report=genbank&log$=prottop&blast_rank=202&RID=GW9B3RDR016","WP_378667197.1")
alkane 1-monooxygenase [Rhodococcus sp. IEGM 1381]	Rhodococcus sp. IEGM 1381	629	629	0.96	0.0	74.25	407	=HYPERLINK("https://www.ncbi.nlm.nih.gov/protein/WP_283274334.1?report=genbank&log$=prottop&blast_rank=203&RID=GW9B3RDR016","WP_283274334.1")
alkane 1-monooxygenase [Rhodococcus sp. AG1013]	Rhodococcus sp. AG1013	628	628	0.95	0.0	72.59	406	=HYPERLINK("https://www.ncbi.nlm.nih.gov/protein/WP_114721923.1?report=genbank&log$=prottop&blast_rank=204&RID=GW9B3RDR016","WP_114721923.1")
alkane 1-monooxygenase [Rhodococcus erythropolis]	Rhodococcus erythropolis	628	628	0.95	0.0	73.42	408	=HYPERLINK("https://www.ncbi.nlm.nih.gov/protein/WP_069145892.1?report=genbank&log$=prottop&blast_rank=205&RID=GW9B3RDR016","WP_069145892.1")
alkane 1-monooxygenase [Rhodococcus jostii]	Rhodococcus jostii	628	628	0.95	0.0	73.23	410	=HYPERLINK("https://www.ncbi.nlm.nih.gov/protein/WP_073358716.1?report=genbank&log$=prottop&blast_rank=206&RID=GW9B3RDR016","WP_073358716.1")
alkane 1-monooxygenase [Rhodococcus sp. WS4]	Rhodococcus sp. WS4	628	628	0.97	0.0	71.74	410	=HYPERLINK("https://www.ncbi.nlm.nih.gov/protein/TQC44707.1?report=genbank&log$=prottop&blast_rank=207&RID=GW9B3RDR016","TQC44707.1")
alkane 1-monooxygenase [Rhodococcus erythropolis]	Rhodococcus erythropolis	628	628	0.95	0.0	73.42	408	=HYPERLINK("https://www.ncbi.nlm.nih.gov/protein/WP_283384869.1?report=genbank&log$=prottop&blast_rank=208&RID=GW9B3RDR016","WP_283384869.1")
alkane 1-monooxygenase [Rhodococcus sp. ABRD24]	Rhodococcus sp. ABRD24	628	628	0.98	0.0	71.18	405	=HYPERLINK("https://www.ncbi.nlm.nih.gov/protein/WP_131576167.1?report=genbank&log$=prottop&blast_rank=209&RID=GW9B3RDR016","WP_131576167.1")
alkane 1-monooxygenase [Rhodococcus]	Rhodococcus	627	627	0.95	0.0	73.42	408	=HYPERLINK("https://www.ncbi.nlm.nih.gov/protein/WP_030535014.1?report=genbank&log$=prottop&blast_rank=210&RID=GW9B3RDR016","WP_030535014.1")
alkane 1-monooxygenase [Rhodococcus erythropolis group]	Rhodococcus erythropolis group	627	627	0.95	0.0	73.42	408	=HYPERLINK("https://www.ncbi.nlm.nih.gov/protein/WP_166502047.1?report=genbank&log$=prottop&blast_rank=211&RID=GW9B3RDR016","WP_166502047.1")
alkane 1-monooxygenase [Rhodococcus erythropolis]	Rhodococcus erythropolis	627	627	0.95	0.0	73.42	408	=HYPERLINK("https://www.ncbi.nlm.nih.gov/protein/MET8315815.1?report=genbank&log$=prottop&blast_rank=212&RID=GW9B3RDR016","MET8315815.1")
alkane 1-monooxygenase [Rhodococcus erythropolis]	Rhodococcus erythropolis	627	627	0.95	0.0	73.42	408	=HYPERLINK("https://www.ncbi.nlm.nih.gov/protein/WP_021332562.1?report=genbank&log$=prottop&blast_rank=213&RID=GW9B3RDR016","WP_021332562.1")
alkane 1-monooxygenase [Rhodococcus]	Rhodococcus	627	627	0.95	0.0	73.42	408	=HYPERLINK("https://www.ncbi.nlm.nih.gov/protein/WP_214514445.1?report=genbank&log$=prottop&blast_rank=214&RID=GW9B3RDR016","WP_214514445.1")
alkane 1-monooxygenase [Rhodococcus sp. IEGM 1318]	Rhodococcus sp. IEGM 1318	627	627	0.95	0.0	73.42	408	=HYPERLINK("https://www.ncbi.nlm.nih.gov/protein/WP_317825442.1?report=genbank&log$=prottop&blast_rank=215&RID=GW9B3RDR016","WP_317825442.1")
alkane 1-monooxygenase [Rhodococcus qingshengii]	Rhodococcus qingshengii	627	627	0.95	0.0	73.42	408	=HYPERLINK("https://www.ncbi.nlm.nih.gov/protein/WP_311053543.1?report=genbank&log$=prottop&blast_rank=216&RID=GW9B3RDR016","WP_311053543.1")
alkane 1-monooxygenase [Rhodococcus]	Rhodococcus	627	627	0.95	0.0	73.42	408	=HYPERLINK("https://www.ncbi.nlm.nih.gov/protein/WP_042450113.1?report=genbank&log$=prottop&blast_rank=217&RID=GW9B3RDR016","WP_042450113.1")
alkane 1-monooxygenase [Rhodococcus sp. NyZ502]	Rhodococcus sp. NyZ502	627	627	0.95	0.0	73.42	408	=HYPERLINK("https://www.ncbi.nlm.nih.gov/protein/WP_372027447.1?report=genbank&log$=prottop&blast_rank=218&RID=GW9B3RDR016","WP_372027447.1")
alkane 1-monooxygenase [Rhodococcus sp. IEGM 1409]	Rhodococcus sp. IEGM 1409	627	627	0.95	0.0	73.67	408	=HYPERLINK("https://www.ncbi.nlm.nih.gov/protein/WP_283303566.1?report=genbank&log$=prottop&blast_rank=219&RID=GW9B3RDR016","WP_283303566.1")
alkane 1-monooxygenase [Rhodococcus erythropolis]	Rhodococcus erythropolis	627	627	0.95	0.0	73.16	408	=HYPERLINK("https://www.ncbi.nlm.nih.gov/protein/WP_214886116.1?report=genbank&log$=prottop&blast_rank=220&RID=GW9B3RDR016","WP_214886116.1")
alkane 1-monooxygenase [Rhodococcus]	Rhodococcus	627	627	0.95	0.0	73.42	408	=HYPERLINK("https://www.ncbi.nlm.nih.gov/protein/WP_054781789.1?report=genbank&log$=prottop&blast_rank=221&RID=GW9B3RDR016","WP_054781789.1")
alkane 1-monooxygenase [Rhodococcus sp. YH3-3]	Rhodococcus sp. YH3-3	627	627	0.95	0.0	73.16	408	=HYPERLINK("https://www.ncbi.nlm.nih.gov/protein/WP_064443426.1?report=genbank&log$=prottop&blast_rank=222&RID=GW9B3RDR016","WP_064443426.1")
alkane 1-monooxygenase [unclassified Rhodococcus (in: high G+C Gram-positive bacteria)]	unclassified Rhodococcus (in: high G+C Gram-positive bacteria)	626	626	0.95	0.0	73.16	408	=HYPERLINK("https://www.ncbi.nlm.nih.gov/protein/WP_209908155.1?report=genbank&log$=prottop&blast_rank=223&RID=GW9B3RDR016","WP_209908155.1")
alkane 1-monooxygenase [Rhodococcus erythropolis]	Rhodococcus erythropolis	626	626	0.95	0.0	73.16	408	=HYPERLINK("https://www.ncbi.nlm.nih.gov/protein/WP_133728448.1?report=genbank&log$=prottop&blast_rank=224&RID=GW9B3RDR016","WP_133728448.1")
alkane 1-monooxygenase [Rhodococcus erythropolis]	Rhodococcus erythropolis	626	626	0.95	0.0	73.42	408	=HYPERLINK("https://www.ncbi.nlm.nih.gov/protein/WP_279163754.1?report=genbank&log$=prottop&blast_rank=225&RID=GW9B3RDR016","WP_279163754.1")
alkane 1-monooxygenase [Rhodococcus erythropolis]	Rhodococcus erythropolis	626	626	0.95	0.0	73.16	408	=HYPERLINK("https://www.ncbi.nlm.nih.gov/protein/WP_214500015.1?report=genbank&log$=prottop&blast_rank=226&RID=GW9B3RDR016","WP_214500015.1")
alkane 1-monooxygenase [Rhodococcus erythropolis]	Rhodococcus erythropolis	626	626	0.95	0.0	73.42	408	=HYPERLINK("https://www.ncbi.nlm.nih.gov/protein/WP_070386887.1?report=genbank&log$=prottop&blast_rank=227&RID=GW9B3RDR016","WP_070386887.1")
alkane 1-monooxygenase [Rhodococcus qingshengii]	Rhodococcus qingshengii	626	626	0.95	0.0	73.42	408	=HYPERLINK("https://www.ncbi.nlm.nih.gov/protein/WP_221741982.1?report=genbank&log$=prottop&blast_rank=228&RID=GW9B3RDR016","WP_221741982.1")
alkane 1-monooxygenase [Rhodococcus erythropolis]	Rhodococcus erythropolis	626	626	0.95	0.0	73.16	408	=HYPERLINK("https://www.ncbi.nlm.nih.gov/protein/WP_269577728.1?report=genbank&log$=prottop&blast_rank=229&RID=GW9B3RDR016","WP_269577728.1")
alkane 1-monooxygenase [Rhodococcus sp. 008]	Rhodococcus sp. 008	626	626	0.95	0.0	73.42	408	=HYPERLINK("https://www.ncbi.nlm.nih.gov/protein/WP_065352226.1?report=genbank&log$=prottop&blast_rank=230&RID=GW9B3RDR016","WP_065352226.1")
alkane 1-monooxygenase [Rhodococcus sp. KB6]	Rhodococcus sp. KB6	626	626	0.95	0.0	73.16	408	=HYPERLINK("https://www.ncbi.nlm.nih.gov/protein/WP_058039088.1?report=genbank&log$=prottop&blast_rank=231&RID=GW9B3RDR016","WP_058039088.1")
alkane 1-monooxygenase [Rhodococcus sp. D-46]	Rhodococcus sp. D-46	626	626	0.95	0.0	73.16	408	=HYPERLINK("https://www.ncbi.nlm.nih.gov/protein/WP_165638249.1?report=genbank&log$=prottop&blast_rank=232&RID=GW9B3RDR016","WP_165638249.1")
alkane 1-monooxygenase [Rhodococcus erythropolis]	Rhodococcus erythropolis	626	626	0.95	0.0	73.16	408	=HYPERLINK("https://www.ncbi.nlm.nih.gov/protein/WP_387412382.1?report=genbank&log$=prottop&blast_rank=233&RID=GW9B3RDR016","WP_387412382.1")
alkane 1-monooxygenase [Rhodococcus qingshengii]	Rhodococcus qingshengii	626	626	0.95	0.0	73.16	408	=HYPERLINK("https://www.ncbi.nlm.nih.gov/protein/WCT04735.1?report=genbank&log$=prottop&blast_rank=234&RID=GW9B3RDR016","WCT04735.1")
alkane 1-monooxygenase [Rhodococcus opacus]	Rhodococcus opacus	626	626	0.95	0.0	73.60	410	=HYPERLINK("https://www.ncbi.nlm.nih.gov/protein/WP_218273298.1?report=genbank&log$=prottop&blast_rank=235&RID=GW9B3RDR016","WP_218273298.1")
alkane 1-monooxygenase [Rhodococcus qingshengii]	Rhodococcus qingshengii	626	626	0.95	0.0	73.16	408	=HYPERLINK("https://www.ncbi.nlm.nih.gov/protein/WP_209920985.1?report=genbank&log$=prottop&blast_rank=236&RID=GW9B3RDR016","WP_209920985.1")
alkane 1-monooxygenase [Rhodococcus qingshengii]	Rhodococcus qingshengii	626	626	0.95	0.0	73.42	408	=HYPERLINK("https://www.ncbi.nlm.nih.gov/protein/WP_217018686.1?report=genbank&log$=prottop&blast_rank=237&RID=GW9B3RDR016","WP_217018686.1")
alkane 1-monooxygenase [Rhodococcus qingshengii]	Rhodococcus qingshengii	626	626	0.95	0.0	73.16	408	=HYPERLINK("https://www.ncbi.nlm.nih.gov/protein/WP_065455515.1?report=genbank&log$=prottop&blast_rank=238&RID=GW9B3RDR016","WP_065455515.1")
alkane 1-monooxygenase [Rhodococcus erythropolis]	Rhodococcus erythropolis	626	626	0.95	0.0	73.42	408	=HYPERLINK("https://www.ncbi.nlm.nih.gov/protein/WP_308372315.1?report=genbank&log$=prottop&blast_rank=239&RID=GW9B3RDR016","WP_308372315.1")
alkane 1-monooxygenase [Rhodococcus qingshengii]	Rhodococcus qingshengii	625	625	0.95	0.0	73.16	408	=HYPERLINK("https://www.ncbi.nlm.nih.gov/protein/WP_378503939.1?report=genbank&log$=prottop&blast_rank=240&RID=GW9B3RDR016","WP_378503939.1")
alkane-1-monooxygenase [Rhodococcus erythropolis]	Rhodococcus erythropolis	625	625	0.95	0.0	73.16	408	=HYPERLINK("https://www.ncbi.nlm.nih.gov/protein/AHA50092.1?report=genbank&log$=prottop&blast_rank=241&RID=GW9B3RDR016","AHA50092.1")
alkane 1-monooxygenase [Rhodococcus]	Rhodococcus	625	625	0.95	0.0	73.16	408	=HYPERLINK("https://www.ncbi.nlm.nih.gov/protein/WP_007731187.1?report=genbank&log$=prottop&blast_rank=242&RID=GW9B3RDR016","WP_007731187.1")
alkane 1-monooxygenase [Rhodococcus qingshengii]	Rhodococcus qingshengii	625	625	0.95	0.0	73.16	408	=HYPERLINK("https://www.ncbi.nlm.nih.gov/protein/WP_315873032.1?report=genbank&log$=prottop&blast_rank=243&RID=GW9B3RDR016","WP_315873032.1")
alkane 1-monooxygenase [unclassified Rhodococcus (in: high G+C Gram-positive bacteria)]	unclassified Rhodococcus (in: high G+C Gram-positive bacteria)	625	625	0.95	0.0	74.11	410	=HYPERLINK("https://www.ncbi.nlm.nih.gov/protein/WP_378454361.1?report=genbank&log$=prottop&blast_rank=244&RID=GW9B3RDR016","WP_378454361.1")
alkane 1-monooxygenase [Rhodococcus sp. C1]	Rhodococcus sp. C1	625	625	0.95	0.0	72.91	408	=HYPERLINK("https://www.ncbi.nlm.nih.gov/protein/WP_228402138.1?report=genbank&log$=prottop&blast_rank=245&RID=GW9B3RDR016","WP_228402138.1")
alkane 1-monooxygenase [Rhodococcus qingshengii]	Rhodococcus qingshengii	625	625	0.95	0.0	73.16	408	=HYPERLINK("https://www.ncbi.nlm.nih.gov/protein/WP_193595407.1?report=genbank&log$=prottop&blast_rank=246&RID=GW9B3RDR016","WP_193595407.1")
alkane 1-monooxygenase [unclassified Rhodococcus (in: high G+C Gram-positive bacteria)]	unclassified Rhodococcus (in: high G+C Gram-positive bacteria)	625	625	0.95	0.0	73.16	408	=HYPERLINK("https://www.ncbi.nlm.nih.gov/protein/WP_166809768.1?report=genbank&log$=prottop&blast_rank=247&RID=GW9B3RDR016","WP_166809768.1")
alkane 1-monooxygenase [Rhodococcus sp. BS-15]	Rhodococcus sp. BS-15	625	625	0.96	0.0	73.75	407	=HYPERLINK("https://www.ncbi.nlm.nih.gov/protein/WP_128645886.1?report=genbank&log$=prottop&blast_rank=248&RID=GW9B3RDR016","WP_128645886.1")
alkane-1-monooxygenase [Rhodococcus sp. Q15]	Rhodococcus sp. Q15	625	625	0.95	0.0	73.16	408	=HYPERLINK("https://www.ncbi.nlm.nih.gov/protein/AAK97454.1?report=genbank&log$=prottop&blast_rank=249&RID=GW9B3RDR016","AAK97454.1")
alkane 1-monooxygenase [Rhodococcus qingshengii]	Rhodococcus qingshengii	624	624	0.95	0.0	73.16	408	=HYPERLINK("https://www.ncbi.nlm.nih.gov/protein/WP_341514189.1?report=genbank&log$=prottop&blast_rank=250&RID=GW9B3RDR016","WP_341514189.1")
alkane 1-monooxygenase [Rhodococcus sp. WMMA185]	Rhodococcus sp. WMMA185	624	624	0.98	0.0	72.48	411	=HYPERLINK("https://www.ncbi.nlm.nih.gov/protein/WP_070378009.1?report=genbank&log$=prottop&blast_rank=251&RID=GW9B3RDR016","WP_070378009.1")
alkane 1-monooxygenase [Rhodococcus sp. ARC_M12]	Rhodococcus sp. ARC_M12	624	624	0.96	0.0	73.25	407	=HYPERLINK("https://www.ncbi.nlm.nih.gov/protein/WP_243596799.1?report=genbank&log$=prottop&blast_rank=252&RID=GW9B3RDR016","WP_243596799.1")
alkane 1-monooxygenase [Rhodococcus marinonascens]	Rhodococcus marinonascens	624	624	0.98	0.0	71.01	407	=HYPERLINK("https://www.ncbi.nlm.nih.gov/protein/WP_072687937.1?report=genbank&log$=prottop&blast_rank=253&RID=GW9B3RDR016","WP_072687937.1")
alkane 1-monooxygenase [Rhodococcus qingshengii]	Rhodococcus qingshengii	624	624	0.95	0.0	72.91	408	=HYPERLINK("https://www.ncbi.nlm.nih.gov/protein/WP_269609979.1?report=genbank&log$=prottop&blast_rank=254&RID=GW9B3RDR016","WP_269609979.1")
alkane 1-monooxygenase [Rhodococcus sp. MH15]	Rhodococcus sp. MH15	624	624	0.95	0.0	73.16	408	=HYPERLINK("https://www.ncbi.nlm.nih.gov/protein/WP_218695213.1?report=genbank&log$=prottop&blast_rank=255&RID=GW9B3RDR016","WP_218695213.1")
alkane 1-monooxygenase [unclassified Rhodococcus (in: high G+C Gram-positive bacteria)]	unclassified Rhodococcus (in: high G+C Gram-positive bacteria)	623	623	0.96	0.0	73.25	407	=HYPERLINK("https://www.ncbi.nlm.nih.gov/protein/WP_243609020.1?report=genbank&log$=prottop&blast_rank=256&RID=GW9B3RDR016","WP_243609020.1")
alkane 1-monooxygenase [unclassified Rhodococcus (in: high G+C Gram-positive bacteria)]	unclassified Rhodococcus (in: high G+C Gram-positive bacteria)	623	623	0.98	0.0	72.48	407	=HYPERLINK("https://www.ncbi.nlm.nih.gov/protein/WP_045200419.1?report=genbank&log$=prottop&blast_rank=257&RID=GW9B3RDR016","WP_045200419.1")
alkane 1-monooxygenase [Rhodococcus sp. SBT000017]	Rhodococcus sp. SBT000017	623	623	0.98	0.0	72.24	407	=HYPERLINK("https://www.ncbi.nlm.nih.gov/protein/WP_121872723.1?report=genbank&log$=prottop&blast_rank=258&RID=GW9B3RDR016","WP_121872723.1")
alkane 1-monooxygenase [unclassified Rhodococcus (in: high G+C Gram-positive bacteria)]	unclassified Rhodococcus (in: high G+C Gram-positive bacteria)	622	622	0.98	0.0	72.17	406	=HYPERLINK("https://www.ncbi.nlm.nih.gov/protein/WP_378506930.1?report=genbank&log$=prottop&blast_rank=259&RID=GW9B3RDR016","WP_378506930.1")
alkane 1-monooxygenase [Rhodococcus qingshengii]	Rhodococcus qingshengii	622	622	0.95	0.0	72.66	408	=HYPERLINK("https://www.ncbi.nlm.nih.gov/protein/WP_387385196.1?report=genbank&log$=prottop&blast_rank=260&RID=GW9B3RDR016","WP_387385196.1")
alkane 1-monooxygenase [Rhodococcus sp. (in: high G+C Gram-positive bacteria)]	Rhodococcus sp. (in: high G+C Gram-positive bacteria)	622	622	0.96	0.0	73.25	407	=HYPERLINK("https://www.ncbi.nlm.nih.gov/protein/MDZ7931604.1?report=genbank&log$=prottop&blast_rank=261&RID=GW9B3RDR016","MDZ7931604.1")
alkane 1-monooxygenase [Rhodococcus sp. 05-2255-1e]	Rhodococcus sp. 05-2255-1e	621	621	0.96	0.0	73.75	407	=HYPERLINK("https://www.ncbi.nlm.nih.gov/protein/WP_094718448.1?report=genbank&log$=prottop&blast_rank=262&RID=GW9B3RDR016","WP_094718448.1")
alkane 1-monooxygenase [unclassified Rhodococcus (in: high G+C Gram-positive bacteria)]	unclassified Rhodococcus (in: high G+C Gram-positive bacteria)	621	621	0.98	0.0	71.99	407	=HYPERLINK("https://www.ncbi.nlm.nih.gov/protein/WP_094613226.1?report=genbank&log$=prottop&blast_rank=263&RID=GW9B3RDR016","WP_094613226.1")
alkane 1-monooxygenase [Nocardiaceae]	Nocardiaceae	621	621	0.96	0.0	73.75	407	=HYPERLINK("https://www.ncbi.nlm.nih.gov/protein/WP_032381527.1?report=genbank&log$=prottop&blast_rank=264&RID=GW9B3RDR016","WP_032381527.1")
alkane 1-monooxygenase [Rhodococcus sp. 05-339-2]	Rhodococcus sp. 05-339-2	621	621	0.98	0.0	72.24	407	=HYPERLINK("https://www.ncbi.nlm.nih.gov/protein/OZD86041.1?report=genbank&log$=prottop&blast_rank=265&RID=GW9B3RDR016","OZD86041.1")
alkane 1-monooxygenase [Rhodococcus sp. (in: high G+C Gram-positive bacteria)]	Rhodococcus sp. (in: high G+C Gram-positive bacteria)	620	620	0.96	0.0	73.75	407	=HYPERLINK("https://www.ncbi.nlm.nih.gov/protein/MBJ7353071.1?report=genbank&log$=prottop&blast_rank=266&RID=GW9B3RDR016","MBJ7353071.1")
alkane 1-monooxygenase [Nocardiaceae]	Nocardiaceae	620	620	0.96	0.0	73.25	407	=HYPERLINK("https://www.ncbi.nlm.nih.gov/protein/WP_037193907.1?report=genbank&log$=prottop&blast_rank=267&RID=GW9B3RDR016","WP_037193907.1")
alkane 1-monooxygenase [Rhodococcus sp. NKCM2511]	Rhodococcus sp. NKCM2511	620	620	0.96	0.0	73.75	407	=HYPERLINK("https://www.ncbi.nlm.nih.gov/protein/WP_201009963.1?report=genbank&log$=prottop&blast_rank=268&RID=GW9B3RDR016","WP_201009963.1")
alkane 1-monooxygenase [Nocardiaceae]	Nocardiaceae	620	620	0.96	0.0	73.50	407	=HYPERLINK("https://www.ncbi.nlm.nih.gov/protein/WP_032375140.1?report=genbank&log$=prottop&blast_rank=269&RID=GW9B3RDR016","WP_032375140.1")
alkane 1-monooxygenase [Nocardiaceae]	Nocardiaceae	620	620	0.96	0.0	73.50	407	=HYPERLINK("https://www.ncbi.nlm.nih.gov/protein/WP_027495560.1?report=genbank&log$=prottop&blast_rank=270&RID=GW9B3RDR016","WP_027495560.1")
alkane 1-monooxygenase [unclassified Rhodococcus (in: high G+C Gram-positive bacteria)]	unclassified Rhodococcus (in: high G+C Gram-positive bacteria)	619	619	0.96	0.0	73.75	407	=HYPERLINK("https://www.ncbi.nlm.nih.gov/protein/WP_094621690.1?report=genbank&log$=prottop&blast_rank=271&RID=GW9B3RDR016","WP_094621690.1")
alkane 1-monooxygenase [Rhodococcus sp. IEGM 1379]	Rhodococcus sp. IEGM 1379	619	619	0.95	0.0	71.72	413	=HYPERLINK("https://www.ncbi.nlm.nih.gov/protein/WP_283260591.1?report=genbank&log$=prottop&blast_rank=272&RID=GW9B3RDR016","WP_283260591.1")
alkane 1-monooxygenase [Rhodococcus sp. 14-2483-1-2]	Rhodococcus sp. 14-2483-1-2	619	619	0.96	0.0	73.25	407	=HYPERLINK("https://www.ncbi.nlm.nih.gov/protein/WP_094740296.1?report=genbank&log$=prottop&blast_rank=273&RID=GW9B3RDR016","WP_094740296.1")
alkane 1-monooxygenase [Rhodococcus sp. IEGM 1354]	Rhodococcus sp. IEGM 1354	619	619	0.96	0.0	73.50	407	=HYPERLINK("https://www.ncbi.nlm.nih.gov/protein/WP_283311616.1?report=genbank&log$=prottop&blast_rank=274&RID=GW9B3RDR016","WP_283311616.1")
alkane 1-monooxygenase [Nocardiaceae]	Nocardiaceae	619	619	0.96	0.0	73.50	407	=HYPERLINK("https://www.ncbi.nlm.nih.gov/protein/WP_283542601.1?report=genbank&log$=prottop&blast_rank=275&RID=GW9B3RDR016","WP_283542601.1")
alkane 1-monooxygenase [Rhodococcus sp. (in: high G+C Gram-positive bacteria)]	Rhodococcus sp. (in: high G+C Gram-positive bacteria)	619	619	0.96	0.0	73.50	407	=HYPERLINK("https://www.ncbi.nlm.nih.gov/protein/MCX6491185.1?report=genbank&log$=prottop&blast_rank=276&RID=GW9B3RDR016","MCX6491185.1")
alkane 1-monooxygenase [Rhodococcus sp. Leaf233]	Rhodococcus sp. Leaf233	618	618	0.96	0.0	73.25	407	=HYPERLINK("https://www.ncbi.nlm.nih.gov/protein/WP_057473917.1?report=genbank&log$=prottop&blast_rank=277&RID=GW9B3RDR016","WP_057473917.1")
alkane 1-monooxygenase [Nocardiaceae]	Nocardiaceae	618	618	0.96	0.0	73.50	407	=HYPERLINK("https://www.ncbi.nlm.nih.gov/protein/WP_310178387.1?report=genbank&log$=prottop&blast_rank=278&RID=GW9B3RDR016","WP_310178387.1")
alkane 1-monooxygenase [Rhodococcus sp. 06-1460-1B]	Rhodococcus sp. 06-1460-1B	618	618	0.96	0.0	73.25	407	=HYPERLINK("https://www.ncbi.nlm.nih.gov/protein/WP_094663814.1?report=genbank&log$=prottop&blast_rank=279&RID=GW9B3RDR016","WP_094663814.1")
alkane 1-monooxygenase [Rhodococcus sp. KRD197]	Rhodococcus sp. KRD197	618	618	0.92	0.0	71.92	392	=HYPERLINK("https://www.ncbi.nlm.nih.gov/protein/WP_206508641.1?report=genbank&log$=prottop&blast_rank=280&RID=GW9B3RDR016","WP_206508641.1")
alkane 1-monooxygenase [unclassified Rhodococcus (in: high G+C Gram-positive bacteria)]	unclassified Rhodococcus (in: high G+C Gram-positive bacteria)	618	618	0.96	0.0	73.25	407	=HYPERLINK("https://www.ncbi.nlm.nih.gov/protein/WP_094643523.1?report=genbank&log$=prottop&blast_rank=281&RID=GW9B3RDR016","WP_094643523.1")
alkane 1-monooxygenase [Nocardiaceae]	Nocardiaceae	617	617	0.96	0.0	73.25	407	=HYPERLINK("https://www.ncbi.nlm.nih.gov/protein/WP_045841230.1?report=genbank&log$=prottop&blast_rank=282&RID=GW9B3RDR016","WP_045841230.1")
alkane 1-monooxygenase [Rhodococcus sp. 1R11]	Rhodococcus sp. 1R11	616	616	0.96	0.0	73.25	407	=HYPERLINK("https://www.ncbi.nlm.nih.gov/protein/WP_135043314.1?report=genbank&log$=prottop&blast_rank=283&RID=GW9B3RDR016","WP_135043314.1")
alkane 1-monooxygenase [Rhodococcus sp. (in: high G+C Gram-positive bacteria)]	Rhodococcus sp. (in: high G+C Gram-positive bacteria)	616	616	0.92	0.0	74.67	386	=HYPERLINK("https://www.ncbi.nlm.nih.gov/protein/RZK84620.1?report=genbank&log$=prottop&blast_rank=284&RID=GW9B3RDR016","RZK84620.1")
alkane hydroxylase [Rhodococcus erythropolis]	Rhodococcus erythropolis	615	615	0.93	0.0	73.64	390	=HYPERLINK("https://www.ncbi.nlm.nih.gov/protein/BAV60961.1?report=genbank&log$=prottop&blast_rank=285&RID=GW9B3RDR016","BAV60961.1")
alkane 1-monooxygenase [Rhodococcus]	Rhodococcus	613	613	0.98	0.0	68.72	406	=HYPERLINK("https://www.ncbi.nlm.nih.gov/protein/WP_058037362.1?report=genbank&log$=prottop&blast_rank=286&RID=GW9B3RDR016","WP_058037362.1")
alkane 1-monooxygenase [Rhodococcus globerulus]	Rhodococcus globerulus	612	612	0.98	0.0	72.41	407	=HYPERLINK("https://www.ncbi.nlm.nih.gov/protein/WP_336880644.1?report=genbank&log$=prottop&blast_rank=287&RID=GW9B3RDR016","WP_336880644.1")
alkane 1-monooxygenase [Rhodococcus sp. WB9]	Rhodococcus sp. WB9	612	612	0.97	0.0	72.52	410	=HYPERLINK("https://www.ncbi.nlm.nih.gov/protein/WP_144288243.1?report=genbank&log$=prottop&blast_rank=288&RID=GW9B3RDR016","WP_144288243.1")
alkane 1-monooxygenase [Rhodococcus erythropolis]	Rhodococcus erythropolis	612	612	0.95	0.0	73.42	408	=HYPERLINK("https://www.ncbi.nlm.nih.gov/protein/WP_317553323.1?report=genbank&log$=prottop&blast_rank=289&RID=GW9B3RDR016","WP_317553323.1")
alkane 1-monooxygenase [Rhodococcus]	Rhodococcus	612	612	0.98	0.0	72.41	407	=HYPERLINK("https://www.ncbi.nlm.nih.gov/protein/WP_045070583.1?report=genbank&log$=prottop&blast_rank=290&RID=GW9B3RDR016","WP_045070583.1")
alkane 1-monooxygenase [Rhodococcus sp. WS3]	Rhodococcus sp. WS3	611	611	0.98	0.0	72.41	407	=HYPERLINK("https://www.ncbi.nlm.nih.gov/protein/WP_141484517.1?report=genbank&log$=prottop&blast_rank=291&RID=GW9B3RDR016","WP_141484517.1")
alkane hydroxylase [Rhodococcus rhodochrous]	Rhodococcus rhodochrous	611	611	0.92	0.0	73.51	393	=HYPERLINK("https://www.ncbi.nlm.nih.gov/protein/BAV60962.1?report=genbank&log$=prottop&blast_rank=292&RID=GW9B3RDR016","BAV60962.1")
alkane 1-monooxygenase [Rhodococcus sp. NPDC049939]	Rhodococcus sp. NPDC049939	611	611	0.94	0.0	72.52	407	=HYPERLINK("https://www.ncbi.nlm.nih.gov/protein/WP_358330803.1?report=genbank&log$=prottop&blast_rank=293&RID=GW9B3RDR016","WP_358330803.1")
alkane hydroxylase [Rhodococcus erythropolis]	Rhodococcus erythropolis	611	611	0.92	0.0	74.08	384	=HYPERLINK("https://www.ncbi.nlm.nih.gov/protein/BAV60959.1?report=genbank&log$=prottop&blast_rank=294&RID=GW9B3RDR016","BAV60959.1")
alkane hydroxylase [Rhodococcus erythropolis]	Rhodococcus erythropolis	611	611	0.92	0.0	73.82	384	=HYPERLINK("https://www.ncbi.nlm.nih.gov/protein/BAV60956.1?report=genbank&log$=prottop&blast_rank=295&RID=GW9B3RDR016","BAV60956.1")
alkane 1-monooxygenase [Rhodococcus phenolicus]	Rhodococcus phenolicus	610	610	0.98	0.0	72.24	408	=HYPERLINK("https://www.ncbi.nlm.nih.gov/protein/WP_068158897.1?report=genbank&log$=prottop&blast_rank=296&RID=GW9B3RDR016","WP_068158897.1")
alkane hydroxylase [Rhodococcus erythropolis]	Rhodococcus erythropolis	610	610	0.92	0.0	74.08	384	=HYPERLINK("https://www.ncbi.nlm.nih.gov/protein/BAV60954.1?report=genbank&log$=prottop&blast_rank=297&RID=GW9B3RDR016","BAV60954.1")
alkane 1-monooxygenase [Rhodococcus sp. IEGM 1366]	Rhodococcus sp. IEGM 1366	610	610	0.98	0.0	71.92	407	=HYPERLINK("https://www.ncbi.nlm.nih.gov/protein/WP_317819916.1?report=genbank&log$=prottop&blast_rank=298&RID=GW9B3RDR016","WP_317819916.1")
alkane hydroxylase [Rhodococcus erythropolis]	Rhodococcus erythropolis	610	610	0.92	0.0	73.82	384	=HYPERLINK("https://www.ncbi.nlm.nih.gov/protein/BAV60955.1?report=genbank&log$=prottop&blast_rank=299&RID=GW9B3RDR016","BAV60955.1")
alkane hydroxylase [Rhodococcus erythropolis]	Rhodococcus erythropolis	610	610	0.92	0.0	73.82	384	=HYPERLINK("https://www.ncbi.nlm.nih.gov/protein/BAV60952.1?report=genbank&log$=prottop&blast_rank=300&RID=GW9B3RDR016","BAV60952.1")
alkane hydroxylase [Rhodococcus erythropolis]	Rhodococcus erythropolis	610	610	0.92	0.0	73.82	384	=HYPERLINK("https://www.ncbi.nlm.nih.gov/protein/BAV60951.1?report=genbank&log$=prottop&blast_rank=301&RID=GW9B3RDR016","BAV60951.1")
alkane 1-monooxygenase [Rhodococcus sp. CX]	Rhodococcus sp. CX	609	609	0.97	0.0	71.92	408	=HYPERLINK("https://www.ncbi.nlm.nih.gov/protein/WP_197250194.1?report=genbank&log$=prottop&blast_rank=302&RID=GW9B3RDR016","WP_197250194.1")
alkane 1-monooxygenase [unclassified Rhodococcus (in: high G+C Gram-positive bacteria)]	unclassified Rhodococcus (in: high G+C Gram-positive bacteria)	609	609	0.96	0.0	74.25	407	=HYPERLINK("https://www.ncbi.nlm.nih.gov/protein/WP_094619103.1?report=genbank&log$=prottop&blast_rank=303&RID=GW9B3RDR016","WP_094619103.1")
alkane 1-monooxygenase [Rhodococcus sp. HM1]	Rhodococcus sp. HM1	607	607	0.97	0.0	72.66	408	=HYPERLINK("https://www.ncbi.nlm.nih.gov/protein/WP_248675925.1?report=genbank&log$=prottop&blast_rank=304&RID=GW9B3RDR016","WP_248675925.1")
fatty acid desaturase [Rhodococcus sp. NPDC080181]	Rhodococcus sp. NPDC080181	605	605	0.96	0.0	74.00	407	=HYPERLINK("https://www.ncbi.nlm.nih.gov/protein/WP_366237806.1?report=genbank&log$=prottop&blast_rank=305&RID=GW9B3RDR016","WP_366237806.1")
alkane 1-monooxygenase [Rhodococcus sp. OK302]	Rhodococcus sp. OK302	604	604	0.95	0.0	72.84	413	=HYPERLINK("https://www.ncbi.nlm.nih.gov/protein/WP_094272098.1?report=genbank&log$=prottop&blast_rank=306&RID=GW9B3RDR016","WP_094272098.1")
alkane hydroxylase [Rhodococcus baikonurensis]	Rhodococcus baikonurensis	604	604	0.92	0.0	73.75	389	=HYPERLINK("https://www.ncbi.nlm.nih.gov/protein/BAV60960.1?report=genbank&log$=prottop&blast_rank=307&RID=GW9B3RDR016","BAV60960.1")
alkane 1-monooxygenase [Rhodococcus qingshengii]	Rhodococcus qingshengii	604	604	0.95	0.0	72.91	397	=HYPERLINK("https://www.ncbi.nlm.nih.gov/protein/WP_372581222.1?report=genbank&log$=prottop&blast_rank=308&RID=GW9B3RDR016","WP_372581222.1")
alkane hydroxylase [Rhodococcus erythropolis]	Rhodococcus erythropolis	604	604	0.91	0.0	74.07	383	=HYPERLINK("https://www.ncbi.nlm.nih.gov/protein/BAV60950.1?report=genbank&log$=prottop&blast_rank=309&RID=GW9B3RDR016","BAV60950.1")
alkane 1-monooxygenase [Rhodococcus sp. I2R]	Rhodococcus sp. I2R	603	603	0.92	0.0	72.44	392	=HYPERLINK("https://www.ncbi.nlm.nih.gov/protein/WP_230557971.1?report=genbank&log$=prottop&blast_rank=310&RID=GW9B3RDR016","WP_230557971.1")
alkane 1-monooxygenase [Rhodococcus sp. ARC_M6]	Rhodococcus sp. ARC_M6	600	600	0.95	0.0	72.84	413	=HYPERLINK("https://www.ncbi.nlm.nih.gov/protein/WP_243619390.1?report=genbank&log$=prottop&blast_rank=311&RID=GW9B3RDR016","WP_243619390.1")
AlkB [Rhodococcus opacus]	Rhodococcus opacus	593	593	0.95	0.0	68.43	410	=HYPERLINK("https://www.ncbi.nlm.nih.gov/protein/AIA09965.1?report=genbank&log$=prottop&blast_rank=312&RID=GW9B3RDR016","AIA09965.1")
fatty acid desaturase [Rhodococcus sp. IEGM 1408]	Rhodococcus sp. IEGM 1408	564	564	0.95	0.0	66.50	504	=HYPERLINK("https://www.ncbi.nlm.nih.gov/protein/WP_317812177.1?report=genbank&log$=prottop&blast_rank=313&RID=GW9B3RDR016","WP_317812177.1")
alkane 1-monooxygenase [Rhodococcus sp. ARP2]	Rhodococcus sp. ARP2	558	558	0.85	0.0	73.65	366	=HYPERLINK("https://www.ncbi.nlm.nih.gov/protein/WP_047889547.1?report=genbank&log$=prottop&blast_rank=314&RID=GW9B3RDR016","WP_047889547.1")
alkane 1-monooxygenase [Rhodococcus triatomae]	Rhodococcus triatomae	548	548	0.99	0.0	65.29	396	=HYPERLINK("https://www.ncbi.nlm.nih.gov/protein/WP_072739122.1?report=genbank&log$=prottop&blast_rank=315&RID=GW9B3RDR016","WP_072739122.1")
alkane 1-monooxygenase [Rhodococcus sp. IEGM 1409]	Rhodococcus sp. IEGM 1409	548	548	0.94	0.0	65.90	391	=HYPERLINK("https://www.ncbi.nlm.nih.gov/protein/WP_283307200.1?report=genbank&log$=prottop&blast_rank=316&RID=GW9B3RDR016","WP_283307200.1")
alkane 1-monooxygenase [Rhodococcus erythropolis]	Rhodococcus erythropolis	547	547	0.94	0.0	65.98	391	=HYPERLINK("https://www.ncbi.nlm.nih.gov/protein/WP_317551598.1?report=genbank&log$=prottop&blast_rank=317&RID=GW9B3RDR016","WP_317551598.1")
alkane 1-monooxygenase [Rhodococcus erythropolis]	Rhodococcus erythropolis	547	547	0.94	0.0	65.73	391	=HYPERLINK("https://www.ncbi.nlm.nih.gov/protein/WP_095970931.1?report=genbank&log$=prottop&blast_rank=318&RID=GW9B3RDR016","WP_095970931.1")
alkane 1-monooxygenase [Rhodococcus erythropolis]	Rhodococcus erythropolis	547	547	0.83	0.0	73.62	358	=HYPERLINK("https://www.ncbi.nlm.nih.gov/protein/MDJ0105690.1?report=genbank&log$=prottop&blast_rank=319&RID=GW9B3RDR016","MDJ0105690.1")
alkane 1-monooxygenase [Rhodococcus erythropolis]	Rhodococcus erythropolis	546	546	0.94	0.0	65.47	391	=HYPERLINK("https://www.ncbi.nlm.nih.gov/protein/WP_387411431.1?report=genbank&log$=prottop&blast_rank=320&RID=GW9B3RDR016","WP_387411431.1")
alkane 1-monooxygenase [Actinomycetes]	Actinomycetes	546	546	0.94	0.0	65.47	391	=HYPERLINK("https://www.ncbi.nlm.nih.gov/protein/WP_124568882.1?report=genbank&log$=prottop&blast_rank=321&RID=GW9B3RDR016","WP_124568882.1")
alkane 1-monooxygenase [Rhodococcus]	Rhodococcus	546	546	0.94	0.0	65.47	391	=HYPERLINK("https://www.ncbi.nlm.nih.gov/protein/WP_042449407.1?report=genbank&log$=prottop&blast_rank=322&RID=GW9B3RDR016","WP_042449407.1")
alkane 1-monooxygenase [Rhodococcus qingshengii]	Rhodococcus qingshengii	545	545	0.94	0.0	65.47	391	=HYPERLINK("https://www.ncbi.nlm.nih.gov/protein/WP_162113959.1?report=genbank&log$=prottop&blast_rank=323&RID=GW9B3RDR016","WP_162113959.1")
alkane 1-monooxygenase [Rhodococcus]	Rhodococcus	545	545	0.94	0.0	65.47	391	=HYPERLINK("https://www.ncbi.nlm.nih.gov/protein/WP_003945652.1?report=genbank&log$=prottop&blast_rank=324&RID=GW9B3RDR016","WP_003945652.1")
alkane 1-monooxygenase [Rhodococcus qingshengii]	Rhodococcus qingshengii	545	545	0.94	0.0	65.47	391	=HYPERLINK("https://www.ncbi.nlm.nih.gov/protein/WP_064688612.1?report=genbank&log$=prottop&blast_rank=325&RID=GW9B3RDR016","WP_064688612.1")
alkane 1-monooxygenase [Rhodococcus erythropolis group]	Rhodococcus erythropolis group	545	545	0.94	0.0	65.47	391	=HYPERLINK("https://www.ncbi.nlm.nih.gov/protein/WP_230814793.1?report=genbank&log$=prottop&blast_rank=326&RID=GW9B3RDR016","WP_230814793.1")
alkane 1-monooxygenase [Rhodococcus]	Rhodococcus	545	545	0.94	0.0	65.47	391	=HYPERLINK("https://www.ncbi.nlm.nih.gov/protein/WP_029254461.1?report=genbank&log$=prottop&blast_rank=327&RID=GW9B3RDR016","WP_029254461.1")
alkane 1-monooxygenase [unclassified Rhodococcus (in: high G+C Gram-positive bacteria)]	unclassified Rhodococcus (in: high G+C Gram-positive bacteria)	545	545	0.94	0.0	65.47	391	=HYPERLINK("https://www.ncbi.nlm.nih.gov/protein/WP_283376538.1?report=genbank&log$=prottop&blast_rank=328&RID=GW9B3RDR016","WP_283376538.1")
alkane 1-monooxygenase [Rhodococcus erythropolis]	Rhodococcus erythropolis	545	545	0.94	0.0	65.47	391	=HYPERLINK("https://www.ncbi.nlm.nih.gov/protein/WP_133727705.1?report=genbank&log$=prottop&blast_rank=329&RID=GW9B3RDR016","WP_133727705.1")
alkane 1-monooxygenase [Rhodococcus baikonurensis]	Rhodococcus baikonurensis	544	544	0.94	0.0	65.47	391	=HYPERLINK("https://www.ncbi.nlm.nih.gov/protein/WP_378376135.1?report=genbank&log$=prottop&blast_rank=330&RID=GW9B3RDR016","WP_378376135.1")
alkane 1-monooxygenase [Rhodococcus erythropolis]	Rhodococcus erythropolis	544	544	0.94	0.0	65.47	391	=HYPERLINK("https://www.ncbi.nlm.nih.gov/protein/WP_046377931.1?report=genbank&log$=prottop&blast_rank=331&RID=GW9B3RDR016","WP_046377931.1")
alkane 1-monooxygenase [Rhodococcus]	Rhodococcus	544	544	0.94	0.0	65.22	391	=HYPERLINK("https://www.ncbi.nlm.nih.gov/protein/WP_153213506.1?report=genbank&log$=prottop&blast_rank=332&RID=GW9B3RDR016","WP_153213506.1")
alkane 1-monooxygenase [Rhodococcus]	Rhodococcus	544	544	0.94	0.0	65.22	391	=HYPERLINK("https://www.ncbi.nlm.nih.gov/protein/WP_019746899.1?report=genbank&log$=prottop&blast_rank=333&RID=GW9B3RDR016","WP_019746899.1")
alkane monooxygenase [Rhodococcus sp. SD-74]	Rhodococcus sp. SD-74	544	544	0.99	0.0	63.59	396	=HYPERLINK("https://www.ncbi.nlm.nih.gov/protein/BAN78936.1?report=genbank&log$=prottop&blast_rank=334&RID=GW9B3RDR016","BAN78936.1")
alkane 1-monooxygenase [Rhodococcus]	Rhodococcus	544	544	0.94	0.0	65.22	391	=HYPERLINK("https://www.ncbi.nlm.nih.gov/protein/WP_099697058.1?report=genbank&log$=prottop&blast_rank=335&RID=GW9B3RDR016","WP_099697058.1")
alkane 1-monooxygenase [Rhodococcus erythropolis]	Rhodococcus erythropolis	544	544	0.94	0.0	64.89	391	=HYPERLINK("https://www.ncbi.nlm.nih.gov/protein/WP_269577596.1?report=genbank&log$=prottop&blast_rank=336&RID=GW9B3RDR016","WP_269577596.1")
alkane 1-monooxygenase [Rhodococcus qingshengii]	Rhodococcus qingshengii	544	544	0.94	0.0	65.22	391	=HYPERLINK("https://www.ncbi.nlm.nih.gov/protein/WP_211921445.1?report=genbank&log$=prottop&blast_rank=337&RID=GW9B3RDR016","WP_211921445.1")
alkane 1-monooxygenase [Rhodococcus qingshengii]	Rhodococcus qingshengii	544	544	0.94	0.0	65.22	391	=HYPERLINK("https://www.ncbi.nlm.nih.gov/protein/WP_256520344.1?report=genbank&log$=prottop&blast_rank=338&RID=GW9B3RDR016","WP_256520344.1")
alkane 1-monooxygenase [Rhodococcus erythropolis]	Rhodococcus erythropolis	543	543	0.94	0.0	65.22	391	=HYPERLINK("https://www.ncbi.nlm.nih.gov/protein/WP_387405168.1?report=genbank&log$=prottop&blast_rank=339&RID=GW9B3RDR016","WP_387405168.1")
alkane 1-monooxygenase [Rhodococcus sp. D-46]	Rhodococcus sp. D-46	543	543	0.94	0.0	65.22	391	=HYPERLINK("https://www.ncbi.nlm.nih.gov/protein/WP_165638600.1?report=genbank&log$=prottop&blast_rank=340&RID=GW9B3RDR016","WP_165638600.1")
alkane 1-monooxygenase [Rhodococcus]	Rhodococcus	543	543	0.94	0.0	65.22	391	=HYPERLINK("https://www.ncbi.nlm.nih.gov/protein/WP_058227279.1?report=genbank&log$=prottop&blast_rank=341&RID=GW9B3RDR016","WP_058227279.1")
alkane 1-monooxygenase [Rhodococcus qingshengii]	Rhodococcus qingshengii	543	543	0.94	0.0	64.96	391	=HYPERLINK("https://www.ncbi.nlm.nih.gov/protein/WP_231782920.1?report=genbank&log$=prottop&blast_rank=342&RID=GW9B3RDR016","WP_231782920.1")
alkane 1-monooxygenase [Rhodococcus erythropolis]	Rhodococcus erythropolis	543	543	0.94	0.0	65.22	391	=HYPERLINK("https://www.ncbi.nlm.nih.gov/protein/WP_020906149.1?report=genbank&log$=prottop&blast_rank=343&RID=GW9B3RDR016","WP_020906149.1")
alkane 1-monooxygenase [Rhodococcus erythropolis]	Rhodococcus erythropolis	523	523	0.92	0.0	64.30	366	=HYPERLINK("https://www.ncbi.nlm.nih.gov/protein/QIP38132.1?report=genbank&log$=prottop&blast_rank=344&RID=GW9B3RDR016","QIP38132.1")
alkane 1-monooxygenase [Rhodococcus erythropolis]	Rhodococcus erythropolis	519	519	0.78	0.0	73.70	340	=HYPERLINK("https://www.ncbi.nlm.nih.gov/protein/KAB2582593.1?report=genbank&log$=prottop&blast_rank=345&RID=GW9B3RDR016","KAB2582593.1")
alkane 1-monooxygenase [Rhodococcus erythropolis]	Rhodococcus erythropolis	519	519	0.86	0.0	66.85	354	=HYPERLINK("https://www.ncbi.nlm.nih.gov/protein/MCW2299151.1?report=genbank&log$=prottop&blast_rank=346&RID=GW9B3RDR016","MCW2299151.1")
alkane 1-monooxygenase [Rhodococcus sp. MEB064]	Rhodococcus sp. MEB064	494	494	0.97	2e-173	58.06	407	=HYPERLINK("https://www.ncbi.nlm.nih.gov/protein/WP_042574915.1?report=genbank&log$=prottop&blast_rank=347&RID=GW9B3RDR016","WP_042574915.1")
alkane 1-monooxygenase [Rhodococcus sp. MEB064]	Rhodococcus sp. MEB064	493	493	0.93	6e-173	59.64	399	=HYPERLINK("https://www.ncbi.nlm.nih.gov/protein/KIQ16847.1?report=genbank&log$=prottop&blast_rank=348&RID=GW9B3RDR016","KIQ16847.1")
alkane 1-monooxygenase [Rhodococcus sp. 15-649-1-2]	Rhodococcus sp. 15-649-1-2	493	493	0.93	2e-172	60.67	425	=HYPERLINK("https://www.ncbi.nlm.nih.gov/protein/OZE88152.1?report=genbank&log$=prottop&blast_rank=349&RID=GW9B3RDR016","OZE88152.1")
alkane 1-monooxygenase [Rhodococcus sp. 14-2470-1a]	Rhodococcus sp. 14-2470-1a	493	493	0.93	2e-172	60.67	425	=HYPERLINK("https://www.ncbi.nlm.nih.gov/protein/WP_094653779.1?report=genbank&log$=prottop&blast_rank=350&RID=GW9B3RDR016","WP_094653779.1")
alkane 1-monooxygenase [Rhodococcus sp. 14-2470-1b]	Rhodococcus sp. 14-2470-1b	493	493	0.97	5e-172	58.62	447	=HYPERLINK("https://www.ncbi.nlm.nih.gov/protein/WP_094719056.1?report=genbank&log$=prottop&blast_rank=351&RID=GW9B3RDR016","WP_094719056.1")
alkane 1-monooxygenase [Rhodococcus sp. 15-1189-1-1a]	Rhodococcus sp. 15-1189-1-1a	491	491	0.98	1e-171	58.15	435	=HYPERLINK("https://www.ncbi.nlm.nih.gov/protein/OZF07264.1?report=genbank&log$=prottop&blast_rank=352&RID=GW9B3RDR016","OZF07264.1")
alkane 1-monooxygenase [Rhodococcus sp. 15-1154-1]	Rhodococcus sp. 15-1154-1	490	490	0.93	2e-171	60.41	425	=HYPERLINK("https://www.ncbi.nlm.nih.gov/protein/OZE97616.1?report=genbank&log$=prottop&blast_rank=353&RID=GW9B3RDR016","OZE97616.1")
alkane 1-monooxygenase [Nocardiaceae]	Nocardiaceae	490	490	0.93	2e-171	60.41	425	=HYPERLINK("https://www.ncbi.nlm.nih.gov/protein/WP_020112119.1?report=genbank&log$=prottop&blast_rank=354&RID=GW9B3RDR016","WP_020112119.1")
alkane 1-monooxygenase [Rhodococcus sp. 06-418-1B]	Rhodococcus sp. 06-418-1B	489	489	0.93	3e-171	60.41	425	=HYPERLINK("https://www.ncbi.nlm.nih.gov/protein/OZC79905.1?report=genbank&log$=prottop&blast_rank=355&RID=GW9B3RDR016","OZC79905.1")
alkane 1-monooxygenase [Rhodococcus sp. 06-1059B-a]	Rhodococcus sp. 06-1059B-a	488	488	0.93	1e-170	60.15	425	=HYPERLINK("https://www.ncbi.nlm.nih.gov/protein/OZD67185.1?report=genbank&log$=prottop&blast_rank=356&RID=GW9B3RDR016","OZD67185.1")
alkane 1-monooxygenase [unclassified Rhodococcus (in: high G+C Gram-positive bacteria)]	unclassified Rhodococcus (in: high G+C Gram-positive bacteria)	486	486	0.97	3e-170	57.53	407	=HYPERLINK("https://www.ncbi.nlm.nih.gov/protein/WP_056441590.1?report=genbank&log$=prottop&blast_rank=357&RID=GW9B3RDR016","WP_056441590.1")
alkane 1-monooxygenase [Rhodococcus sp. SORGH_AS_0301]	Rhodococcus sp. SORGH_AS_0301	486	486	0.97	3e-170	57.53	407	=HYPERLINK("https://www.ncbi.nlm.nih.gov/protein/WP_307091186.1?report=genbank&log$=prottop&blast_rank=358&RID=GW9B3RDR016","WP_307091186.1")
alkane 1-monooxygenase [Nocardiaceae]	Nocardiaceae	486	486	0.96	4e-170	57.75	407	=HYPERLINK("https://www.ncbi.nlm.nih.gov/protein/WP_068099441.1?report=genbank&log$=prottop&blast_rank=359&RID=GW9B3RDR016","WP_068099441.1")
alkane 1-monooxygenase [Rhodococcus erythropolis]	Rhodococcus erythropolis	481	481	0.71	5e-170	76.09	297	=HYPERLINK("https://www.ncbi.nlm.nih.gov/protein/MDF2469352.1?report=genbank&log$=prottop&blast_rank=360&RID=GW9B3RDR016","MDF2469352.1")
alkane 1-monooxygenase [Rhodococcus sp. UNC23MFCrub1.1]	Rhodococcus sp. UNC23MFCrub1.1	486	486	0.97	7e-170	57.28	407	=HYPERLINK("https://www.ncbi.nlm.nih.gov/protein/WP_051613468.1?report=genbank&log$=prottop&blast_rank=361&RID=GW9B3RDR016","WP_051613468.1")
alkane 1-monooxygenase [Rhodococcus sp. BP-332]	Rhodococcus sp. BP-332	486	486	0.97	7e-170	57.28	407	=HYPERLINK("https://www.ncbi.nlm.nih.gov/protein/WP_308119312.1?report=genbank&log$=prottop&blast_rank=362&RID=GW9B3RDR016","WP_308119312.1")
alkane 1-monooxygenase [Rhodococcus sp. MEB041]	Rhodococcus sp. MEB041	485	485	0.97	8e-170	57.53	407	=HYPERLINK("https://www.ncbi.nlm.nih.gov/protein/WP_285184317.1?report=genbank&log$=prottop&blast_rank=363&RID=GW9B3RDR016","WP_285184317.1")
alkane 1-monooxygenase [unclassified Rhodococcus (in: high G+C Gram-positive bacteria)]	unclassified Rhodococcus (in: high G+C Gram-positive bacteria)	485	485	0.97	8e-170	57.28	407	=HYPERLINK("https://www.ncbi.nlm.nih.gov/protein/WP_307108226.1?report=genbank&log$=prottop&blast_rank=364&RID=GW9B3RDR016","WP_307108226.1")
alkane 1-monooxygenase [Rhodococcus sp. (in: high G+C Gram-positive bacteria)]	Rhodococcus sp. (in: high G+C Gram-positive bacteria)	484	484	0.95	2e-169	58.12	394	=HYPERLINK("https://www.ncbi.nlm.nih.gov/protein/WP_347874936.1?report=genbank&log$=prottop&blast_rank=365&RID=GW9B3RDR016","WP_347874936.1")
alkane 1-monooxygenase [Rhodococcus spelaei]	Rhodococcus spelaei	483	483	0.94	3e-169	60.81	390	=HYPERLINK("https://www.ncbi.nlm.nih.gov/protein/WP_142099040.1?report=genbank&log$=prottop&blast_rank=366&RID=GW9B3RDR016","WP_142099040.1")
alkane 1-monooxygenase [unclassified Rhodococcus (in: high G+C Gram-positive bacteria)]	unclassified Rhodococcus (in: high G+C Gram-positive bacteria)	484	484	0.97	3e-169	58.06	407	=HYPERLINK("https://www.ncbi.nlm.nih.gov/protein/WP_056073919.1?report=genbank&log$=prottop&blast_rank=367&RID=GW9B3RDR016","WP_056073919.1")
alkane 1-monooxygenase [Rhodococcus sp. NBC_00297]	Rhodococcus sp. NBC_00297	484	484	0.97	3e-169	57.04	407	=HYPERLINK("https://www.ncbi.nlm.nih.gov/protein/WP_328812078.1?report=genbank&log$=prottop&blast_rank=368&RID=GW9B3RDR016","WP_328812078.1")
alkane 1-monooxygenase [Rhodococcus sp. NBC_00294]	Rhodococcus sp. NBC_00294	483	483	0.97	4e-169	57.04	407	=HYPERLINK("https://www.ncbi.nlm.nih.gov/protein/WP_328811180.1?report=genbank&log$=prottop&blast_rank=369&RID=GW9B3RDR016","WP_328811180.1")
alkane 1-monooxygenase [Nocardiaceae]	Nocardiaceae	483	483	0.97	6e-169	57.49	407	=HYPERLINK("https://www.ncbi.nlm.nih.gov/protein/WP_307806021.1?report=genbank&log$=prottop&blast_rank=370&RID=GW9B3RDR016","WP_307806021.1")
Alkane 1-monooxygenase [Rhodococcus sp. B10]	Rhodococcus sp. B10	483	483	0.95	8e-169	58.08	411	=HYPERLINK("https://www.ncbi.nlm.nih.gov/protein/NIL75451.1?report=genbank&log$=prottop&blast_rank=371&RID=GW9B3RDR016","NIL75451.1")
alkane 1-monooxygenase [Rhodococcus sp. (in: high G+C Gram-positive bacteria)]	Rhodococcus sp. (in: high G+C Gram-positive bacteria)	482	482	0.94	1e-168	58.21	388	=HYPERLINK("https://www.ncbi.nlm.nih.gov/protein/WP_296552691.1?report=genbank&log$=prottop&blast_rank=372&RID=GW9B3RDR016","WP_296552691.1")
alkane 1-monooxygenase [Rhodococcus erythropolis group]	Rhodococcus erythropolis group	481	481	0.95	2e-168	57.43	394	=HYPERLINK("https://www.ncbi.nlm.nih.gov/protein/WP_230817370.1?report=genbank&log$=prottop&blast_rank=373&RID=GW9B3RDR016","WP_230817370.1")
alkane 1-monooxygenase [Rhodococcus sp. (in: high G+C Gram-positive bacteria)]	Rhodococcus sp. (in: high G+C Gram-positive bacteria)	481	481	0.94	3e-168	58.21	388	=HYPERLINK("https://www.ncbi.nlm.nih.gov/protein/WP_350493723.1?report=genbank&log$=prottop&blast_rank=374&RID=GW9B3RDR016","WP_350493723.1")
alkane 1-monooxygenase [Rhodococcus pyridinivorans]	Rhodococcus pyridinivorans	481	481	0.97	4e-168	58.77	390	=HYPERLINK("https://www.ncbi.nlm.nih.gov/protein/WP_019291005.1?report=genbank&log$=prottop&blast_rank=375&RID=GW9B3RDR016","WP_019291005.1")
alkane 1-monooxygenase [Rhodococcus erythropolis]	Rhodococcus erythropolis	480	480	0.94	4e-168	57.95	388	=HYPERLINK("https://www.ncbi.nlm.nih.gov/protein/WP_214880418.1?report=genbank&log$=prottop&blast_rank=376&RID=GW9B3RDR016","WP_214880418.1")
alkane 1-monooxygenase [Rhodococcus baikonurensis]	Rhodococcus baikonurensis	480	480	0.94	4e-168	58.21	388	=HYPERLINK("https://www.ncbi.nlm.nih.gov/protein/WP_298776891.1?report=genbank&log$=prottop&blast_rank=377&RID=GW9B3RDR016","WP_298776891.1")
alkane 1-monooxygenase [Rhodococcus erythropolis]	Rhodococcus erythropolis	480	480	0.93	5e-168	57.91	388	=HYPERLINK("https://www.ncbi.nlm.nih.gov/protein/WP_256063904.1?report=genbank&log$=prottop&blast_rank=378&RID=GW9B3RDR016","WP_256063904.1")
alkane 1-monooxygenase [Rhodococcus sp. P1Y]	Rhodococcus sp. P1Y	482	482	0.94	5e-168	59.14	446	=HYPERLINK("https://www.ncbi.nlm.nih.gov/protein/WP_121114176.1?report=genbank&log$=prottop&blast_rank=379&RID=GW9B3RDR016","WP_121114176.1")
alkane 1-monooxygenase [Nocardiaceae]	Nocardiaceae	481	481	0.94	6e-168	58.31	411	=HYPERLINK("https://www.ncbi.nlm.nih.gov/protein/WP_371829788.1?report=genbank&log$=prottop&blast_rank=380&RID=GW9B3RDR016","WP_371829788.1")
alkane 1-monooxygenase [Rhodococcus pyridinivorans]	Rhodococcus pyridinivorans	480	480	0.94	7e-168	59.69	390	=HYPERLINK("https://www.ncbi.nlm.nih.gov/protein/WP_138844365.1?report=genbank&log$=prottop&blast_rank=381&RID=GW9B3RDR016","WP_138844365.1")
alkane 1-monooxygenase [Rhodococcus sp. FH8]	Rhodococcus sp. FH8	479	479	0.94	8e-168	58.21	388	=HYPERLINK("https://www.ncbi.nlm.nih.gov/protein/WP_218747858.1?report=genbank&log$=prottop&blast_rank=382&RID=GW9B3RDR016","WP_218747858.1")
alkane 1-monooxygenase [Rhodococcus erythropolis]	Rhodococcus erythropolis	479	479	0.94	8e-168	57.95	388	=HYPERLINK("https://www.ncbi.nlm.nih.gov/protein/WP_336503779.1?report=genbank&log$=prottop&blast_rank=383&RID=GW9B3RDR016","WP_336503779.1")
alkane 1-monooxygenase [Rhodococcus sp. NyZ502]	Rhodococcus sp. NyZ502	479	479	0.94	8e-168	57.95	388	=HYPERLINK("https://www.ncbi.nlm.nih.gov/protein/WP_372025379.1?report=genbank&log$=prottop&blast_rank=384&RID=GW9B3RDR016","WP_372025379.1")
alkane 1-monooxygenase [Rhodococcus]	Rhodococcus	479	479	0.94	9e-168	57.95	388	=HYPERLINK("https://www.ncbi.nlm.nih.gov/protein/WP_030536015.1?report=genbank&log$=prottop&blast_rank=385&RID=GW9B3RDR016","WP_030536015.1")
alkane 1-monooxygenase [Rhodococcus]	Rhodococcus	479	479	0.94	9e-168	58.21	388	=HYPERLINK("https://www.ncbi.nlm.nih.gov/protein/WP_095972739.1?report=genbank&log$=prottop&blast_rank=386&RID=GW9B3RDR016","WP_095972739.1")
alkane 1-monooxygenase [Rhodococcus rhodochrous]	Rhodococcus rhodochrous	479	479	0.94	1e-167	58.88	390	=HYPERLINK("https://www.ncbi.nlm.nih.gov/protein/WP_192378521.1?report=genbank&log$=prottop&blast_rank=387&RID=GW9B3RDR016","WP_192378521.1")
alkane 1-monooxygenase [Rhodococcus sp. I2R]	Rhodococcus sp. I2R	479	479	0.94	1e-167	58.31	397	=HYPERLINK("https://www.ncbi.nlm.nih.gov/protein/MCC8928411.1?report=genbank&log$=prottop&blast_rank=388&RID=GW9B3RDR016","MCC8928411.1")
alkane 1-monooxygenase [Rhodococcus]	Rhodococcus	479	479	0.94	1e-167	57.95	388	=HYPERLINK("https://www.ncbi.nlm.nih.gov/protein/WP_020971065.1?report=genbank&log$=prottop&blast_rank=389&RID=GW9B3RDR016","WP_020971065.1")
alkane 1-monooxygenase [unclassified Rhodococcus (in: high G+C Gram-positive bacteria)]	unclassified Rhodococcus (in: high G+C Gram-positive bacteria)	479	479	0.93	1e-167	59.07	388	=HYPERLINK("https://www.ncbi.nlm.nih.gov/protein/WP_378542037.1?report=genbank&log$=prottop&blast_rank=390&RID=GW9B3RDR016","WP_378542037.1")
alkane 1-monooxygenase [Rhodococcus sp. MEB032]	Rhodococcus sp. MEB032	479	479	0.93	1e-167	58.40	388	=HYPERLINK("https://www.ncbi.nlm.nih.gov/protein/WP_285182950.1?report=genbank&log$=prottop&blast_rank=391&RID=GW9B3RDR016","WP_285182950.1")
alkane 1-monooxygenase [Rhodococcus]	Rhodococcus	479	479	0.94	1e-167	57.95	388	=HYPERLINK("https://www.ncbi.nlm.nih.gov/protein/WP_007730881.1?report=genbank&log$=prottop&blast_rank=392&RID=GW9B3RDR016","WP_007730881.1")
alkane 1-monooxygenase [Rhodococcus]	Rhodococcus	479	479	0.94	1e-167	57.95	388	=HYPERLINK("https://www.ncbi.nlm.nih.gov/protein/WP_019745671.1?report=genbank&log$=prottop&blast_rank=393&RID=GW9B3RDR016","WP_019745671.1")
alkane 1-monooxygenase [Rhodococcus qingshengii]	Rhodococcus qingshengii	479	479	0.94	1e-167	57.95	388	=HYPERLINK("https://www.ncbi.nlm.nih.gov/protein/WP_214927220.1?report=genbank&log$=prottop&blast_rank=394&RID=GW9B3RDR016","WP_214927220.1")
alkane 1-monooxygenase [Rhodococcus rhodochrous]	Rhodococcus rhodochrous	479	479	0.94	1e-167	59.85	390	=HYPERLINK("https://www.ncbi.nlm.nih.gov/protein/WP_016695929.1?report=genbank&log$=prottop&blast_rank=395&RID=GW9B3RDR016","WP_016695929.1")
alkane 1-monooxygenase [Rhodococcus]	Rhodococcus	479	479	0.94	1e-167	57.95	388	=HYPERLINK("https://www.ncbi.nlm.nih.gov/protein/WP_151098353.1?report=genbank&log$=prottop&blast_rank=396&RID=GW9B3RDR016","WP_151098353.1")
alkane 1-monooxygenase [Rhodococcus sp. ARC_M13]	Rhodococcus sp. ARC_M13	479	479	0.94	1e-167	57.95	388	=HYPERLINK("https://www.ncbi.nlm.nih.gov/protein/WP_243617301.1?report=genbank&log$=prottop&blast_rank=397&RID=GW9B3RDR016","WP_243617301.1")
alkane 1-monooxygenase [Rhodococcus qingshengii]	Rhodococcus qingshengii	479	479	0.94	1e-167	58.21	388	=HYPERLINK("https://www.ncbi.nlm.nih.gov/protein/WP_373936677.1?report=genbank&log$=prottop&blast_rank=398&RID=GW9B3RDR016","WP_373936677.1")
alkane 1-monooxygenase [Rhodococcus sp. BUPNP1]	Rhodococcus sp. BUPNP1	479	479	0.94	2e-167	59.14	390	=HYPERLINK("https://www.ncbi.nlm.nih.gov/protein/WP_088897975.1?report=genbank&log$=prottop&blast_rank=399&RID=GW9B3RDR016","WP_088897975.1")
alkane 1-monooxygenase [Rhodococcus qingshengii]	Rhodococcus qingshengii	479	479	0.94	2e-167	58.21	388	=HYPERLINK("https://www.ncbi.nlm.nih.gov/protein/WP_003942897.1?report=genbank&log$=prottop&blast_rank=400&RID=GW9B3RDR016","WP_003942897.1")
alkane 1-monooxygenase [Rhodococcus qingshengii]	Rhodococcus qingshengii	479	479	0.94	2e-167	57.69	388	=HYPERLINK("https://www.ncbi.nlm.nih.gov/protein/WP_378396889.1?report=genbank&log$=prottop&blast_rank=401&RID=GW9B3RDR016","WP_378396889.1")
alkane 1-monooxygenase [Rhodococcus]	Rhodococcus	479	479	0.94	2e-167	59.59	390	=HYPERLINK("https://www.ncbi.nlm.nih.gov/protein/WP_059384688.1?report=genbank&log$=prottop&blast_rank=402&RID=GW9B3RDR016","WP_059384688.1")
alkane 1-monooxygenase [Rhodococcus]	Rhodococcus	479	479	0.94	2e-167	57.95	388	=HYPERLINK("https://www.ncbi.nlm.nih.gov/protein/WP_054827228.1?report=genbank&log$=prottop&blast_rank=403&RID=GW9B3RDR016","WP_054827228.1")
alkane 1-monooxygenase [Rhodococcus erythropolis]	Rhodococcus erythropolis	479	479	0.94	2e-167	57.95	388	=HYPERLINK("https://www.ncbi.nlm.nih.gov/protein/WP_195790868.1?report=genbank&log$=prottop&blast_rank=404&RID=GW9B3RDR016","WP_195790868.1")
alkane 1-monooxygenase [Rhodococcus sp. KRD197]	Rhodococcus sp. KRD197	479	479	0.94	2e-167	58.31	411	=HYPERLINK("https://www.ncbi.nlm.nih.gov/protein/WP_307786705.1?report=genbank&log$=prottop&blast_rank=405&RID=GW9B3RDR016","WP_307786705.1")
alkane 1-monooxygenase [Rhodococcus qingshengii]	Rhodococcus qingshengii	479	479	0.94	2e-167	57.95	388	=HYPERLINK("https://www.ncbi.nlm.nih.gov/protein/WP_219467078.1?report=genbank&log$=prottop&blast_rank=406&RID=GW9B3RDR016","WP_219467078.1")
alkane 1-monooxygenase [Rhodococcus]	Rhodococcus	478	478	0.94	2e-167	57.95	388	=HYPERLINK("https://www.ncbi.nlm.nih.gov/protein/WP_029256457.1?report=genbank&log$=prottop&blast_rank=407&RID=GW9B3RDR016","WP_029256457.1")
alkane 1-monooxygenase [Rhodococcus sp. IEGM 1409]	Rhodococcus sp. IEGM 1409	478	478	0.94	2e-167	57.95	388	=HYPERLINK("https://www.ncbi.nlm.nih.gov/protein/WP_283305368.1?report=genbank&log$=prottop&blast_rank=408&RID=GW9B3RDR016","WP_283305368.1")
alkane 1-monooxygenase [Rhodococcus qingshengii]	Rhodococcus qingshengii	478	478	0.94	2e-167	57.95	388	=HYPERLINK("https://www.ncbi.nlm.nih.gov/protein/WP_217017953.1?report=genbank&log$=prottop&blast_rank=409&RID=GW9B3RDR016","WP_217017953.1")
alkane 1-monooxygenase [Rhodococcus sp. IEGM 1406]	Rhodococcus sp. IEGM 1406	478	478	0.94	3e-167	57.95	388	=HYPERLINK("https://www.ncbi.nlm.nih.gov/protein/WP_283308008.1?report=genbank&log$=prottop&blast_rank=410&RID=GW9B3RDR016","WP_283308008.1")
alkane 1-monooxygenase [Rhodococcus rhodochrous]	Rhodococcus rhodochrous	478	478	0.94	3e-167	58.88	390	=HYPERLINK("https://www.ncbi.nlm.nih.gov/protein/WP_230791564.1?report=genbank&log$=prottop&blast_rank=411&RID=GW9B3RDR016","WP_230791564.1")
alkane 1-monooxygenase [Rhodococcus]	Rhodococcus	478	478	0.94	3e-167	59.69	390	=HYPERLINK("https://www.ncbi.nlm.nih.gov/protein/WP_039585610.1?report=genbank&log$=prottop&blast_rank=412&RID=GW9B3RDR016","WP_039585610.1")
alkane 1-monooxygenase [Rhodococcus erythropolis]	Rhodococcus erythropolis	477	477	0.91	3e-167	59.68	363	=HYPERLINK("https://www.ncbi.nlm.nih.gov/protein/WP_317557786.1?report=genbank&log$=prottop&blast_rank=413&RID=GW9B3RDR016","WP_317557786.1")
alkane 1-monooxygenase [Rhodococcus sp. CC-R104]	Rhodococcus sp. CC-R104	478	478	0.95	4e-167	58.84	389	=HYPERLINK("https://www.ncbi.nlm.nih.gov/protein/WP_330154222.1?report=genbank&log$=prottop&blast_rank=414&RID=GW9B3RDR016","WP_330154222.1")
alkane 1-monooxygenase [Rhodococcus]	Rhodococcus	478	478	0.94	4e-167	59.44	390	=HYPERLINK("https://www.ncbi.nlm.nih.gov/protein/WP_071935702.1?report=genbank&log$=prottop&blast_rank=415&RID=GW9B3RDR016","WP_071935702.1")
alkane 1-monooxygenase [Rhodococcus pyridinivorans]	Rhodococcus pyridinivorans	478	478	0.94	5e-167	59.34	394	=HYPERLINK("https://www.ncbi.nlm.nih.gov/protein/WP_230809835.1?report=genbank&log$=prottop&blast_rank=416&RID=GW9B3RDR016","WP_230809835.1")
alkane 1-monooxygenase [Rhodococcus pyridinivorans]	Rhodococcus pyridinivorans	478	478	0.96	5e-167	58.85	397	=HYPERLINK("https://www.ncbi.nlm.nih.gov/protein/WP_231413838.1?report=genbank&log$=prottop&blast_rank=417&RID=GW9B3RDR016","WP_231413838.1")
alkane 1-monooxygenase [Rhodococcus]	Rhodococcus	478	478	0.94	5e-167	59.44	390	=HYPERLINK("https://www.ncbi.nlm.nih.gov/protein/WP_006553043.1?report=genbank&log$=prottop&blast_rank=418&RID=GW9B3RDR016","WP_006553043.1")
alkane 1-monooxygenase [Rhodococcus erythropolis]	Rhodococcus erythropolis	478	478	0.94	5e-167	57.95	388	=HYPERLINK("https://www.ncbi.nlm.nih.gov/protein/KIM14790.1?report=genbank&log$=prottop&blast_rank=419&RID=GW9B3RDR016","KIM14790.1")
alkane 1-monooxygenase [Rhodococcus]	Rhodococcus	478	478	0.94	5e-167	59.44	390	=HYPERLINK("https://www.ncbi.nlm.nih.gov/protein/WP_064256517.1?report=genbank&log$=prottop&blast_rank=420&RID=GW9B3RDR016","WP_064256517.1")
alkane 1-monooxygenase [Rhodococcus sp. 15-2388-1-1a]	Rhodococcus sp. 15-2388-1-1a	478	478	0.97	6e-167	58.42	406	=HYPERLINK("https://www.ncbi.nlm.nih.gov/protein/OZF01711.1?report=genbank&log$=prottop&blast_rank=421&RID=GW9B3RDR016","OZF01711.1")
alkane 1-monooxygenase [Rhodococcus sovatensis]	Rhodococcus sovatensis	479	479	0.93	6e-167	58.87	433	=HYPERLINK("https://www.ncbi.nlm.nih.gov/protein/WP_338893017.1?report=genbank&log$=prottop&blast_rank=422&RID=GW9B3RDR016","WP_338893017.1")
alkane 1-monooxygenase [Rhodococcus qingshengii]	Rhodococcus qingshengii	477	477	0.94	6e-167	57.69	388	=HYPERLINK("https://www.ncbi.nlm.nih.gov/protein/WP_231782610.1?report=genbank&log$=prottop&blast_rank=423&RID=GW9B3RDR016","WP_231782610.1")
alkane 1-monooxygenase [Rhodococcus]	Rhodococcus	477	477	0.94	6e-167	61.54	383	=HYPERLINK("https://www.ncbi.nlm.nih.gov/protein/WP_161997051.1?report=genbank&log$=prottop&blast_rank=424&RID=GW9B3RDR016","WP_161997051.1")
alkane 1-monooxygenase [Rhodococcus]	Rhodococcus	478	478	0.95	6e-167	58.54	394	=HYPERLINK("https://www.ncbi.nlm.nih.gov/protein/WP_064064732.1?report=genbank&log$=prottop&blast_rank=425&RID=GW9B3RDR016","WP_064064732.1")
alkane 1-monooxygenase [Rhodococcus sp. H-CA8f]	Rhodococcus sp. H-CA8f	477	477	0.94	7e-167	57.95	388	=HYPERLINK("https://www.ncbi.nlm.nih.gov/protein/WP_097386749.1?report=genbank&log$=prottop&blast_rank=426&RID=GW9B3RDR016","WP_097386749.1")
alkane 1-monooxygenase [Rhodococcus aetherivorans]	Rhodococcus aetherivorans	477	477	0.94	7e-167	61.54	383	=HYPERLINK("https://www.ncbi.nlm.nih.gov/protein/WP_387432563.1?report=genbank&log$=prottop&blast_rank=427&RID=GW9B3RDR016","WP_387432563.1")
alkane 1-monooxygenase [Rhodococcus kronopolitis]	Rhodococcus kronopolitis	473	473	0.68	7e-167	77.11	284	=HYPERLINK("https://www.ncbi.nlm.nih.gov/protein/WP_378414065.1?report=genbank&log$=prottop&blast_rank=428&RID=GW9B3RDR016","WP_378414065.1")
alkane 1-monooxygenase [Rhodococcus ruber]	Rhodococcus ruber	477	477	0.94	8e-167	61.54	385	=HYPERLINK("https://www.ncbi.nlm.nih.gov/protein/QOE77430.1?report=genbank&log$=prottop&blast_rank=429&RID=GW9B3RDR016","QOE77430.1")
alkane 1-monooxygenase [Rhodococcus erythropolis]	Rhodococcus erythropolis	477	477	0.94	9e-167	57.95	388	=HYPERLINK("https://www.ncbi.nlm.nih.gov/protein/MET8317946.1?report=genbank&log$=prottop&blast_rank=430&RID=GW9B3RDR016","MET8317946.1")
alkane 1-monooxygenase [Rhodococcus pyridinivorans]	Rhodococcus pyridinivorans	477	477	0.94	9e-167	59.44	390	=HYPERLINK("https://www.ncbi.nlm.nih.gov/protein/WP_252173121.1?report=genbank&log$=prottop&blast_rank=431&RID=GW9B3RDR016","WP_252173121.1")
alkane 1-monooxygenase [Rhodococcus rhodochrous]	Rhodococcus rhodochrous	477	477	0.94	9e-167	58.88	390	=HYPERLINK("https://www.ncbi.nlm.nih.gov/protein/WP_277370229.1?report=genbank&log$=prottop&blast_rank=432&RID=GW9B3RDR016","WP_277370229.1")
alkane 1-monooxygenase [Rhodococcus erythropolis]	Rhodococcus erythropolis	477	477	0.94	1e-166	57.69	388	=HYPERLINK("https://www.ncbi.nlm.nih.gov/protein/WP_046379439.1?report=genbank&log$=prottop&blast_rank=433&RID=GW9B3RDR016","WP_046379439.1")
alkane 1-monooxygenase [Rhodococcus erythropolis]	Rhodococcus erythropolis	476	476	0.91	1e-166	59.42	362	=HYPERLINK("https://www.ncbi.nlm.nih.gov/protein/WP_283568517.1?report=genbank&log$=prottop&blast_rank=434&RID=GW9B3RDR016","WP_283568517.1")
alkane 1-monooxygenase [Rhodococcus erythropolis]	Rhodococcus erythropolis	476	476	0.94	1e-166	58.16	381	=HYPERLINK("https://www.ncbi.nlm.nih.gov/protein/WP_336503145.1?report=genbank&log$=prottop&blast_rank=435&RID=GW9B3RDR016","WP_336503145.1")
alkane 1-monooxygenase [Rhodococcus]	Rhodococcus	476	476	0.94	1e-166	60.77	383	=HYPERLINK("https://www.ncbi.nlm.nih.gov/protein/WP_010593273.1?report=genbank&log$=prottop&blast_rank=436&RID=GW9B3RDR016","WP_010593273.1")
alkane 1-monooxygenase [Rhodococcus pyridinivorans]	Rhodococcus pyridinivorans	476	476	0.94	1e-166	59.18	390	=HYPERLINK("https://www.ncbi.nlm.nih.gov/protein/WP_387428317.1?report=genbank&log$=prottop&blast_rank=437&RID=GW9B3RDR016","WP_387428317.1")
alkane 1-monooxygenase [Rhodococcus sp. DMU2021]	Rhodococcus sp. DMU2021	476	476	0.94	1e-166	59.44	390	=HYPERLINK("https://www.ncbi.nlm.nih.gov/protein/WP_220666843.1?report=genbank&log$=prottop&blast_rank=438&RID=GW9B3RDR016","WP_220666843.1")
alkane 1-monooxygenase [Rhodococcus rhodochrous]	Rhodococcus rhodochrous	476	476	0.94	2e-166	61.28	383	=HYPERLINK("https://www.ncbi.nlm.nih.gov/protein/OOL31102.1?report=genbank&log$=prottop&blast_rank=439&RID=GW9B3RDR016","OOL31102.1")
alkane 1-monooxygenase [Rhodococcus sp. HM1]	Rhodococcus sp. HM1	476	476	0.93	2e-166	59.49	387	=HYPERLINK("https://www.ncbi.nlm.nih.gov/protein/WP_248674339.1?report=genbank&log$=prottop&blast_rank=440&RID=GW9B3RDR016","WP_248674339.1")
alkane 1-monooxygenase [Rhodococcus rhodochrous]	Rhodococcus rhodochrous	476	476	0.94	2e-166	59.14	390	=HYPERLINK("https://www.ncbi.nlm.nih.gov/protein/WP_160873948.1?report=genbank&log$=prottop&blast_rank=441&RID=GW9B3RDR016","WP_160873948.1")
alkane 1-monooxygenase [Rhodococcus ruber]	Rhodococcus ruber	476	476	0.94	2e-166	60.77	382	=HYPERLINK("https://www.ncbi.nlm.nih.gov/protein/AXY53809.1?report=genbank&log$=prottop&blast_rank=442&RID=GW9B3RDR016","AXY53809.1")
alkane 1-monooxygenase [Rhodococcus]	Rhodococcus	476	476	0.94	2e-166	57.69	388	=HYPERLINK("https://www.ncbi.nlm.nih.gov/protein/WP_064074981.1?report=genbank&log$=prottop&blast_rank=443&RID=GW9B3RDR016","WP_064074981.1")
alkane 1-monooxygenase [Rhodococcus]	Rhodococcus	476	476	0.94	2e-166	57.95	388	=HYPERLINK("https://www.ncbi.nlm.nih.gov/protein/WP_124568134.1?report=genbank&log$=prottop&blast_rank=444&RID=GW9B3RDR016","WP_124568134.1")
alkane 1-monooxygenase [Rhodococcus pyridinivorans]	Rhodococcus pyridinivorans	476	476	0.94	2e-166	59.18	390	=HYPERLINK("https://www.ncbi.nlm.nih.gov/protein/WP_193902584.1?report=genbank&log$=prottop&blast_rank=445&RID=GW9B3RDR016","WP_193902584.1")
alkane 1-monooxygenase [Rhodococcus qingshengii]	Rhodococcus qingshengii	476	476	0.94	2e-166	57.95	388	=HYPERLINK("https://www.ncbi.nlm.nih.gov/protein/WP_378504980.1?report=genbank&log$=prottop&blast_rank=446&RID=GW9B3RDR016","WP_378504980.1")
alkane 1-monooxygenase [Rhodococcus qingshengii]	Rhodococcus qingshengii	476	476	0.94	2e-166	59.18	381	=HYPERLINK("https://www.ncbi.nlm.nih.gov/protein/WP_338928094.1?report=genbank&log$=prottop&blast_rank=447&RID=GW9B3RDR016","WP_338928094.1")
alkane 1-monooxygenase [Rhodococcus qingshengii]	Rhodococcus qingshengii	476	476	0.94	2e-166	57.69	388	=HYPERLINK("https://www.ncbi.nlm.nih.gov/protein/WP_064687832.1?report=genbank&log$=prottop&blast_rank=448&RID=GW9B3RDR016","WP_064687832.1")
alkane 1-monooxygenase [Rhodococcus pyridinivorans]	Rhodococcus pyridinivorans	476	476	0.94	2e-166	58.88	390	=HYPERLINK("https://www.ncbi.nlm.nih.gov/protein/WP_268654482.1?report=genbank&log$=prottop&blast_rank=449&RID=GW9B3RDR016","WP_268654482.1")
alkane 1-monooxygenase [Rhodococcus aetherivorans]	Rhodococcus aetherivorans	476	476	0.94	2e-166	61.28	383	=HYPERLINK("https://www.ncbi.nlm.nih.gov/protein/WP_185712979.1?report=genbank&log$=prottop&blast_rank=450&RID=GW9B3RDR016","WP_185712979.1")
alkane 1-monooxygenase [Rhodococcus sp. WB1]	Rhodococcus sp. WB1	476	476	0.94	2e-166	61.54	383	=HYPERLINK("https://www.ncbi.nlm.nih.gov/protein/WP_065922203.1?report=genbank&log$=prottop&blast_rank=451&RID=GW9B3RDR016","WP_065922203.1")
alkane 1-monooxygenase [Rhodococcus]	Rhodococcus	476	476	0.94	2e-166	60.77	383	=HYPERLINK("https://www.ncbi.nlm.nih.gov/protein/WP_026138113.1?report=genbank&log$=prottop&blast_rank=452&RID=GW9B3RDR016","WP_026138113.1")
alkane 1-monooxygenase [Rhodococcus]	Rhodococcus	476	476	0.94	2e-166	61.28	383	=HYPERLINK("https://www.ncbi.nlm.nih.gov/protein/WP_044475789.1?report=genbank&log$=prottop&blast_rank=453&RID=GW9B3RDR016","WP_044475789.1")
alkane 1-monooxygenase [Rhodococcus sp. ENV425]	Rhodococcus sp. ENV425	476	476	0.94	2e-166	61.03	383	=HYPERLINK("https://www.ncbi.nlm.nih.gov/protein/WP_102800534.1?report=genbank&log$=prottop&blast_rank=454&RID=GW9B3RDR016","WP_102800534.1")
alkane 1-monooxygenase [Rhodococcus sp. GOMB7]	Rhodococcus sp. GOMB7	476	476	0.94	2e-166	57.69	388	=HYPERLINK("https://www.ncbi.nlm.nih.gov/protein/WP_215516136.1?report=genbank&log$=prottop&blast_rank=455&RID=GW9B3RDR016","WP_215516136.1")
alkane 1-monooxygenase [Rhodococcus rhodochrous]	Rhodococcus rhodochrous	476	476	0.94	2e-166	58.88	390	=HYPERLINK("https://www.ncbi.nlm.nih.gov/protein/WP_159417579.1?report=genbank&log$=prottop&blast_rank=456&RID=GW9B3RDR016","WP_159417579.1")
alkane 1-monooxygenase [Rhodococcus rhodochrous]	Rhodococcus rhodochrous	476	476	0.94	2e-166	59.14	390	=HYPERLINK("https://www.ncbi.nlm.nih.gov/protein/WP_194699399.1?report=genbank&log$=prottop&blast_rank=457&RID=GW9B3RDR016","WP_194699399.1")
alkane 1-monooxygenase [Rhodococcus sp. AQ5-07]	Rhodococcus sp. AQ5-07	475	475	0.9	3e-166	60.27	366	=HYPERLINK("https://www.ncbi.nlm.nih.gov/protein/WP_205318855.1?report=genbank&log$=prottop&blast_rank=458&RID=GW9B3RDR016","WP_205318855.1")
alkane 1-monooxygenase [unclassified Rhodococcus (in: high G+C Gram-positive bacteria)]	unclassified Rhodococcus (in: high G+C Gram-positive bacteria)	476	476	0.94	3e-166	57.69	388	=HYPERLINK("https://www.ncbi.nlm.nih.gov/protein/WP_141488264.1?report=genbank&log$=prottop&blast_rank=459&RID=GW9B3RDR016","WP_141488264.1")
Alkane-1 monooxygenase [Rhodococcus aetherivorans]	Rhodococcus aetherivorans	476	476	0.94	3e-166	61.28	385	=HYPERLINK("https://www.ncbi.nlm.nih.gov/protein/CCW10894.1?report=genbank&log$=prottop&blast_rank=460&RID=GW9B3RDR016","CCW10894.1")
alkane 1-monooxygenase [Rhodococcus qingshengii]	Rhodococcus qingshengii	476	476	0.94	3e-166	57.69	388	=HYPERLINK("https://www.ncbi.nlm.nih.gov/protein/WP_102999465.1?report=genbank&log$=prottop&blast_rank=461&RID=GW9B3RDR016","WP_102999465.1")
alkane 1-monooxygenase [Rhodococcus pyridinivorans]	Rhodococcus pyridinivorans	476	476	0.94	4e-166	59.18	390	=HYPERLINK("https://www.ncbi.nlm.nih.gov/protein/WP_024101934.1?report=genbank&log$=prottop&blast_rank=462&RID=GW9B3RDR016","WP_024101934.1")
alkane 1-monooxygenase [Rhodococcus sp. JT-3]	Rhodococcus sp. JT-3	475	475	0.94	4e-166	57.69	388	=HYPERLINK("https://www.ncbi.nlm.nih.gov/protein/WP_158170402.1?report=genbank&log$=prottop&blast_rank=463&RID=GW9B3RDR016","WP_158170402.1")
alkane 1-monooxygenase [Rhodococcus sp. AQ5-07]	Rhodococcus sp. AQ5-07	475	475	0.9	4e-166	60.27	371	=HYPERLINK("https://www.ncbi.nlm.nih.gov/protein/RAL31763.1?report=genbank&log$=prottop&blast_rank=464&RID=GW9B3RDR016","RAL31763.1")
alkane 1-monooxygenase [Rhodococcus sp. R1101]	Rhodococcus sp. R1101	476	476	0.95	4e-166	58.29	394	=HYPERLINK("https://www.ncbi.nlm.nih.gov/protein/WP_016932456.1?report=genbank&log$=prottop&blast_rank=465&RID=GW9B3RDR016","WP_016932456.1")
alkane 1-monooxygenase [Rhodococcus pyridinivorans]	Rhodococcus pyridinivorans	475	475	0.94	4e-166	58.67	390	=HYPERLINK("https://www.ncbi.nlm.nih.gov/protein/WP_060650455.1?report=genbank&log$=prottop&blast_rank=466&RID=GW9B3RDR016","WP_060650455.1")
alkane 1-monooxygenase [Rhodococcus sp. CX]	Rhodococcus sp. CX	475	475	0.93	5e-166	59.49	387	=HYPERLINK("https://www.ncbi.nlm.nih.gov/protein/WP_197255166.1?report=genbank&log$=prottop&blast_rank=467&RID=GW9B3RDR016","WP_197255166.1")
alkane 1-monooxygenase [Rhodococcus]	Rhodococcus	475	475	0.94	5e-166	57.69	388	=HYPERLINK("https://www.ncbi.nlm.nih.gov/protein/WP_020909414.1?report=genbank&log$=prottop&blast_rank=468&RID=GW9B3RDR016","WP_020909414.1")
alkane 1-monooxygenase [Rhodococcus sp. GXMU-t2271]	Rhodococcus sp. GXMU-t2271	475	475	0.94	5e-166	60.51	383	=HYPERLINK("https://www.ncbi.nlm.nih.gov/protein/WP_371382423.1?report=genbank&log$=prottop&blast_rank=469&RID=GW9B3RDR016","WP_371382423.1")
alkane 1-monooxygenase [Rhodococcus]	Rhodococcus	475	475	0.94	5e-166	58.88	390	=HYPERLINK("https://www.ncbi.nlm.nih.gov/protein/WP_229568418.1?report=genbank&log$=prottop&blast_rank=470&RID=GW9B3RDR016","WP_229568418.1")
alkane-1-monooxygenase [Rhodococcus erythropolis]	Rhodococcus erythropolis	473	473	0.9	7e-166	59.73	360	=HYPERLINK("https://www.ncbi.nlm.nih.gov/protein/AHA50094.1?report=genbank&log$=prottop&blast_rank=471&RID=GW9B3RDR016","AHA50094.1")
alkane 1-monooxygenase [Rhodococcus sp. D-46]	Rhodococcus sp. D-46	474	474	0.94	7e-166	57.69	388	=HYPERLINK("https://www.ncbi.nlm.nih.gov/protein/WP_165638389.1?report=genbank&log$=prottop&blast_rank=472&RID=GW9B3RDR016","WP_165638389.1")
alkane 1-monooxygenase [Rhodococcus erythropolis]	Rhodococcus erythropolis	474	474	0.94	8e-166	57.69	388	=HYPERLINK("https://www.ncbi.nlm.nih.gov/protein/WP_317559213.1?report=genbank&log$=prottop&blast_rank=473&RID=GW9B3RDR016","WP_317559213.1")
alkane 1-monooxygenase [Rhodococcus sp. Eu-32]	Rhodococcus sp. Eu-32	474	474	0.93	9e-166	57.99	371	=HYPERLINK("https://www.ncbi.nlm.nih.gov/protein/WP_114331622.1?report=genbank&log$=prottop&blast_rank=474&RID=GW9B3RDR016","WP_114331622.1")
alkane 1-monooxygenase [Rhodococcus]	Rhodococcus	474	474	0.94	9e-166	61.03	383	=HYPERLINK("https://www.ncbi.nlm.nih.gov/protein/WP_168579997.1?report=genbank&log$=prottop&blast_rank=475&RID=GW9B3RDR016","WP_168579997.1")
alkane 1-monooxygenase [Rhodococcus]	Rhodococcus	474	474	0.94	9e-166	61.03	383	=HYPERLINK("https://www.ncbi.nlm.nih.gov/protein/WP_203330010.1?report=genbank&log$=prottop&blast_rank=476&RID=GW9B3RDR016","WP_203330010.1")
alkane 1-monooxygenase [Rhodococcus ruber]	Rhodococcus ruber	474	474	0.94	1e-165	60.77	383	=HYPERLINK("https://www.ncbi.nlm.nih.gov/protein/WP_124259122.1?report=genbank&log$=prottop&blast_rank=477&RID=GW9B3RDR016","WP_124259122.1")
alkane 1-monooxygenase [Rhodococcus sp. YL-1]	Rhodococcus sp. YL-1	474	474	0.94	1e-165	57.44	388	=HYPERLINK("https://www.ncbi.nlm.nih.gov/protein/WP_075834631.1?report=genbank&log$=prottop&blast_rank=478&RID=GW9B3RDR016","WP_075834631.1")
alkane 1-monooxygenase [Rhodococcus pyridinivorans]	Rhodococcus pyridinivorans	474	474	0.94	1e-165	59.18	390	=HYPERLINK("https://www.ncbi.nlm.nih.gov/protein/WP_200358618.1?report=genbank&log$=prottop&blast_rank=479&RID=GW9B3RDR016","WP_200358618.1")
alkane 1-monooxygenase [Rhodococcus sp. 05-340-2]	Rhodococcus sp. 05-340-2	475	475	0.97	1e-165	58.17	406	=HYPERLINK("https://www.ncbi.nlm.nih.gov/protein/OZD66340.1?report=genbank&log$=prottop&blast_rank=480&RID=GW9B3RDR016","OZD66340.1")
alkane 1-monooxygenase [Rhodococcus sp. (in: high G+C Gram-positive bacteria)]	Rhodococcus sp. (in: high G+C Gram-positive bacteria)	474	474	0.94	1e-165	60.51	383	=HYPERLINK("https://www.ncbi.nlm.nih.gov/protein/MDX5451783.1?report=genbank&log$=prottop&blast_rank=481&RID=GW9B3RDR016","MDX5451783.1")
alkane 1-monooxygenase [Rhodococcus phenolicus]	Rhodococcus phenolicus	474	474	0.94	1e-165	58.67	397	=HYPERLINK("https://www.ncbi.nlm.nih.gov/protein/WP_245687671.1?report=genbank&log$=prottop&blast_rank=482&RID=GW9B3RDR016","WP_245687671.1")
alkane 1-monooxygenase [Actinomycetes]	Actinomycetes	474	474	0.93	1e-165	57.84	380	=HYPERLINK("https://www.ncbi.nlm.nih.gov/protein/WP_149357449.1?report=genbank&log$=prottop&blast_rank=483&RID=GW9B3RDR016","WP_149357449.1")
alkane 1-monooxygenase [Rhodococcus sp. WWJCD1]	Rhodococcus sp. WWJCD1	475	475	0.94	1e-165	58.02	406	=HYPERLINK("https://www.ncbi.nlm.nih.gov/protein/OZC43425.1?report=genbank&log$=prottop&blast_rank=484&RID=GW9B3RDR016","OZC43425.1")
alkane 1-monooxygenase [Rhodococcus sp. RD6.2]	Rhodococcus sp. RD6.2	474	474	0.95	1e-165	59.49	383	=HYPERLINK("https://www.ncbi.nlm.nih.gov/protein/WP_050065361.1?report=genbank&log$=prottop&blast_rank=485&RID=GW9B3RDR016","WP_050065361.1")
alkane 1-monooxygenase [Rhodococcus sp. YH3-3]	Rhodococcus sp. YH3-3	474	474	0.93	1e-165	57.84	380	=HYPERLINK("https://www.ncbi.nlm.nih.gov/protein/WP_064442800.1?report=genbank&log$=prottop&blast_rank=486&RID=GW9B3RDR016","WP_064442800.1")
alkane 1-monooxygenase [unclassified Rhodococcus (in: high G+C Gram-positive bacteria)]	unclassified Rhodococcus (in: high G+C Gram-positive bacteria)	474	474	0.97	2e-165	57.57	407	=HYPERLINK("https://www.ncbi.nlm.nih.gov/protein/WP_308014464.1?report=genbank&log$=prottop&blast_rank=487&RID=GW9B3RDR016","WP_308014464.1")
alkane 1-monooxygenase [unclassified Rhodococcus (in: high G+C Gram-positive bacteria)]	unclassified Rhodococcus (in: high G+C Gram-positive bacteria)	473	473	0.93	2e-165	57.99	371	=HYPERLINK("https://www.ncbi.nlm.nih.gov/protein/WP_167675880.1?report=genbank&log$=prottop&blast_rank=488&RID=GW9B3RDR016","WP_167675880.1")
alkane 1-monooxygenase [Rhodococcus rhodochrous]	Rhodococcus rhodochrous	474	474	0.94	2e-165	59.14	390	=HYPERLINK("https://www.ncbi.nlm.nih.gov/protein/WP_145709657.1?report=genbank&log$=prottop&blast_rank=489&RID=GW9B3RDR016","WP_145709657.1")
alkane 1-monooxygenase [Rhodococcus]	Rhodococcus	473	473	0.94	2e-165	60.51	383	=HYPERLINK("https://www.ncbi.nlm.nih.gov/protein/WP_102031437.1?report=genbank&log$=prottop&blast_rank=490&RID=GW9B3RDR016","WP_102031437.1")
alkane 1-monooxygenase [Rhodococcus ruber]	Rhodococcus ruber	473	473	0.94	2e-165	60.51	383	=HYPERLINK("https://www.ncbi.nlm.nih.gov/protein/WP_003938895.1?report=genbank&log$=prottop&blast_rank=491&RID=GW9B3RDR016","WP_003938895.1")
alkane 1-monooxygenase [Rhodococcus sp. 3258]	Rhodococcus sp. 3258	474	474	0.94	2e-165	58.42	409	=HYPERLINK("https://www.ncbi.nlm.nih.gov/protein/MDR6912553.1?report=genbank&log$=prottop&blast_rank=492&RID=GW9B3RDR016","MDR6912553.1")
alkane 1-monooxygenase [Rhodococcus sp. Leaf233]	Rhodococcus sp. Leaf233	474	474	0.94	2e-165	58.42	406	=HYPERLINK("https://www.ncbi.nlm.nih.gov/protein/KQU31804.1?report=genbank&log$=prottop&blast_rank=493&RID=GW9B3RDR016","KQU31804.1")
alkane 1-monooxygenase [Rhodococcus erythropolis]	Rhodococcus erythropolis	473	473	0.94	2e-165	57.44	388	=HYPERLINK("https://www.ncbi.nlm.nih.gov/protein/WP_308371341.1?report=genbank&log$=prottop&blast_rank=494&RID=GW9B3RDR016","WP_308371341.1")
alkane 1-monooxygenase [Rhodococcus sp. YL-1]	Rhodococcus sp. YL-1	473	473	0.93	2e-165	57.58	380	=HYPERLINK("https://www.ncbi.nlm.nih.gov/protein/WP_075836220.1?report=genbank&log$=prottop&blast_rank=495&RID=GW9B3RDR016","WP_075836220.1")
alkane 1-monooxygenase [Rhodococcus baikonurensis]	Rhodococcus baikonurensis	473	473	0.93	2e-165	57.84	380	=HYPERLINK("https://www.ncbi.nlm.nih.gov/protein/GAA3140334.1?report=genbank&log$=prottop&blast_rank=496&RID=GW9B3RDR016","GAA3140334.1")
alkane 1-monooxygenase [Rhodococcus sp. IEGM 1318]	Rhodococcus sp. IEGM 1318	473	473	0.94	2e-165	57.44	388	=HYPERLINK("https://www.ncbi.nlm.nih.gov/protein/WP_317825987.1?report=genbank&log$=prottop&blast_rank=497&RID=GW9B3RDR016","WP_317825987.1")
alkane 1-monooxygenase [Rhodococcus indonesiensis]	Rhodococcus indonesiensis	473	473	0.94	2e-165	60.51	383	=HYPERLINK("https://www.ncbi.nlm.nih.gov/protein/WP_289382428.1?report=genbank&log$=prottop&blast_rank=498&RID=GW9B3RDR016","WP_289382428.1")
alkane 1-monooxygenase [Rhodococcus sp. ARC_M5]	Rhodococcus sp. ARC_M5	474	474	0.94	3e-165	58.31	406	=HYPERLINK("https://www.ncbi.nlm.nih.gov/protein/WP_374638794.1?report=genbank&log$=prottop&blast_rank=499&RID=GW9B3RDR016","WP_374638794.1")
alkane 1-monooxygenase [Rhodococcus rhodochrous]	Rhodococcus rhodochrous	473	473	0.94	3e-165	58.38	390	=HYPERLINK("https://www.ncbi.nlm.nih.gov/protein/WP_283479625.1?report=genbank&log$=prottop&blast_rank=500&RID=GW9B3RDR016","WP_283479625.1")
alkane 1-monooxygenase [Rhodococcus qingshengii]	Rhodococcus qingshengii	473	473	0.92	3e-165	59.01	381	=HYPERLINK("https://www.ncbi.nlm.nih.gov/protein/WP_256521002.1?report=genbank&log$=prottop&blast_rank=501&RID=GW9B3RDR016","WP_256521002.1")
alkane 1-monooxygenase [Rhodococcus erythropolis]	Rhodococcus erythropolis	473	473	0.91	3e-165	59.42	380	=HYPERLINK("https://www.ncbi.nlm.nih.gov/protein/WP_264612839.1?report=genbank&log$=prottop&blast_rank=502&RID=GW9B3RDR016","WP_264612839.1")
alkane 1-monooxygenase [Rhodococcus sp. BP-316]	Rhodococcus sp. BP-316	473	473	0.87	3e-165	61.48	376	=HYPERLINK("https://www.ncbi.nlm.nih.gov/protein/MBY6680580.1?report=genbank&log$=prottop&blast_rank=503&RID=GW9B3RDR016","MBY6680580.1")
alkane 1-monooxygenase [Rhodococcus rhodochrous]	Rhodococcus rhodochrous	473	473	0.94	3e-165	58.38	390	=HYPERLINK("https://www.ncbi.nlm.nih.gov/protein/WP_230825803.1?report=genbank&log$=prottop&blast_rank=504&RID=GW9B3RDR016","WP_230825803.1")
alkane 1-monooxygenase [Rhodococcus sp. BP-332]	Rhodococcus sp. BP-332	472	472	0.87	4e-165	61.48	376	=HYPERLINK("https://www.ncbi.nlm.nih.gov/protein/MBY6676927.1?report=genbank&log$=prottop&blast_rank=505&RID=GW9B3RDR016","MBY6676927.1")
alkane 1-monooxygenase [Rhodococcus erythropolis]	Rhodococcus erythropolis	472	472	0.91	4e-165	59.15	362	=HYPERLINK("https://www.ncbi.nlm.nih.gov/protein/WP_256279828.1?report=genbank&log$=prottop&blast_rank=506&RID=GW9B3RDR016","WP_256279828.1")
alkane 1-monooxygenase [Rhodococcus sp. B50]	Rhodococcus sp. B50	473	473	0.97	5e-165	57.53	390	=HYPERLINK("https://www.ncbi.nlm.nih.gov/protein/WP_213933781.1?report=genbank&log$=prottop&blast_rank=507&RID=GW9B3RDR016","WP_213933781.1")
alkane 1-monooxygenase [Rhodococcus sp. 15-649-2-2]	Rhodococcus sp. 15-649-2-2	473	473	0.94	7e-165	57.76	406	=HYPERLINK("https://www.ncbi.nlm.nih.gov/protein/OZE74811.1?report=genbank&log$=prottop&blast_rank=508&RID=GW9B3RDR016","OZE74811.1")
alkane 1-monooxygenase [Rhodococcus sp. 06-1460-1B]	Rhodococcus sp. 06-1460-1B	473	473	0.94	8e-165	57.80	406	=HYPERLINK("https://www.ncbi.nlm.nih.gov/protein/OZD64063.1?report=genbank&log$=prottop&blast_rank=509&RID=GW9B3RDR016","OZD64063.1")
alkane 1-monooxygenase [Rhodococcus marinonascens]	Rhodococcus marinonascens	472	472	0.9	8e-165	60.90	379	=HYPERLINK("https://www.ncbi.nlm.nih.gov/protein/WP_072689881.1?report=genbank&log$=prottop&blast_rank=510&RID=GW9B3RDR016","WP_072689881.1")
alkane 1-monooxygenase [Rhodococcus sp. 14C212]	Rhodococcus sp. 14C212	472	472	0.94	8e-165	60.26	383	=HYPERLINK("https://www.ncbi.nlm.nih.gov/protein/WP_165040045.1?report=genbank&log$=prottop&blast_rank=511&RID=GW9B3RDR016","WP_165040045.1")
alkane 1-monooxygenase [Rhodococcus sp. EPR-147]	Rhodococcus sp. EPR-147	472	472	0.97	9e-165	57.67	397	=HYPERLINK("https://www.ncbi.nlm.nih.gov/protein/KZF10778.1?report=genbank&log$=prottop&blast_rank=512&RID=GW9B3RDR016","KZF10778.1")
alkane-1-monooxygenase [Rhodococcus sp. PML026]	Rhodococcus sp. PML026	473	473	0.94	9e-165	58.16	409	=HYPERLINK("https://www.ncbi.nlm.nih.gov/protein/KJV00855.1?report=genbank&log$=prottop&blast_rank=513&RID=GW9B3RDR016","KJV00855.1")
alkane 1-monooxygenase [unclassified Rhodococcus (in: high G+C Gram-positive bacteria)]	unclassified Rhodococcus (in: high G+C Gram-positive bacteria)	473	473	0.94	1e-164	58.02	406	=HYPERLINK("https://www.ncbi.nlm.nih.gov/protein/WP_032397660.1?report=genbank&log$=prottop&blast_rank=514&RID=GW9B3RDR016","WP_032397660.1")
alkane 1-monooxygenase [Rhodococcus sp. SBT000017]	Rhodococcus sp. SBT000017	472	472	0.97	1e-164	58.17	406	=HYPERLINK("https://www.ncbi.nlm.nih.gov/protein/RMB76326.1?report=genbank&log$=prottop&blast_rank=515&RID=GW9B3RDR016","RMB76326.1")
alkane 1-monooxygenase [Rhodococcus sp. 06-412-2C]	Rhodococcus sp. 06-412-2C	471	471	0.94	2e-164	57.51	406	=HYPERLINK("https://www.ncbi.nlm.nih.gov/protein/OZC93453.1?report=genbank&log$=prottop&blast_rank=516&RID=GW9B3RDR016","OZC93453.1")
alkane 1-monooxygenase [Rhodococcus sp. NJ-530]	Rhodococcus sp. NJ-530	471	471	0.94	3e-164	57.44	388	=HYPERLINK("https://www.ncbi.nlm.nih.gov/protein/WP_125052183.1?report=genbank&log$=prottop&blast_rank=517&RID=GW9B3RDR016","WP_125052183.1")
alkane 1-monooxygenase [Rhodococcus sp. 06-462-5]	Rhodococcus sp. 06-462-5	471	471	0.94	3e-164	58.27	406	=HYPERLINK("https://www.ncbi.nlm.nih.gov/protein/OZC70318.1?report=genbank&log$=prottop&blast_rank=518&RID=GW9B3RDR016","OZC70318.1")
alkane 1-monooxygenase [Rhodococcus sp. IEGM 1330]	Rhodococcus sp. IEGM 1330	471	471	0.97	4e-164	57.67	406	=HYPERLINK("https://www.ncbi.nlm.nih.gov/protein/WP_317801308.1?report=genbank&log$=prottop&blast_rank=519&RID=GW9B3RDR016","WP_317801308.1")
alkane 1-monooxygenase [Rhodococcus sp. Z13]	Rhodococcus sp. Z13	469	469	0.97	7e-164	57.60	392	=HYPERLINK("https://www.ncbi.nlm.nih.gov/protein/WP_264152120.1?report=genbank&log$=prottop&blast_rank=520&RID=GW9B3RDR016","WP_264152120.1")
alkane 1-monooxygenase [Rhodococcus sp. SORGH_AS_0303]	Rhodococcus sp. SORGH_AS_0303	469	469	0.95	9e-164	56.17	386	=HYPERLINK("https://www.ncbi.nlm.nih.gov/protein/WP_307108958.1?report=genbank&log$=prottop&blast_rank=521&RID=GW9B3RDR016","WP_307108958.1")
alkane 1-monooxygenase [Rhodococcus]	Rhodococcus	469	469	0.93	1e-163	57.58	380	=HYPERLINK("https://www.ncbi.nlm.nih.gov/protein/WP_125053485.1?report=genbank&log$=prottop&blast_rank=522&RID=GW9B3RDR016","WP_125053485.1")
alkane 1-monooxygenase [Rhodococcus sp. (in: high G+C Gram-positive bacteria)]	Rhodococcus sp. (in: high G+C Gram-positive bacteria)	468	468	0.89	1e-163	59.41	357	=HYPERLINK("https://www.ncbi.nlm.nih.gov/protein/WP_350490395.1?report=genbank&log$=prottop&blast_rank=523&RID=GW9B3RDR016","WP_350490395.1")
alkane 1-monooxygenase [Rhodococcus zopfii]	Rhodococcus zopfii	468	468	0.94	1e-163	58.16	381	=HYPERLINK("https://www.ncbi.nlm.nih.gov/protein/WP_072815019.1?report=genbank&log$=prottop&blast_rank=524&RID=GW9B3RDR016","WP_072815019.1")
alkane 1-monooxygenase [Rhodococcus sp. 06-235-1A]	Rhodococcus sp. 06-235-1A	469	469	0.94	2e-163	57.25	406	=HYPERLINK("https://www.ncbi.nlm.nih.gov/protein/WP_373453663.1?report=genbank&log$=prottop&blast_rank=525&RID=GW9B3RDR016","WP_373453663.1")
Alkane 1-monooxygenase 1 [Rhodococcus sp. PBTS 1]	Rhodococcus sp. PBTS 1	468	468	0.93	2e-163	60.05	390	=HYPERLINK("https://www.ncbi.nlm.nih.gov/protein/AMY19402.1?report=genbank&log$=prottop&blast_rank=526&RID=GW9B3RDR016","AMY19402.1")
fatty acid desaturase [Rhodococcus olei]	Rhodococcus olei	468	468	0.91	3e-163	60.00	390	=HYPERLINK("https://www.ncbi.nlm.nih.gov/protein/GAA4485376.1?report=genbank&log$=prottop&blast_rank=527&RID=GW9B3RDR016","GAA4485376.1")
alkane 1-monooxygenase [Nocardiaceae]	Nocardiaceae	468	468	0.93	3e-163	60.05	403	=HYPERLINK("https://www.ncbi.nlm.nih.gov/protein/WP_201132820.1?report=genbank&log$=prottop&blast_rank=528&RID=GW9B3RDR016","WP_201132820.1")
alkane 1-monooxygenase [Rhodococcus olei]	Rhodococcus olei	468	468	0.91	4e-163	60.00	385	=HYPERLINK("https://www.ncbi.nlm.nih.gov/protein/WP_345349176.1?report=genbank&log$=prottop&blast_rank=529&RID=GW9B3RDR016","WP_345349176.1")
alkane 1-monooxygenase [unclassified Rhodococcus (in: high G+C Gram-positive bacteria)]	unclassified Rhodococcus (in: high G+C Gram-positive bacteria)	467	467	0.93	4e-163	59.59	372	=HYPERLINK("https://www.ncbi.nlm.nih.gov/protein/WP_354560140.1?report=genbank&log$=prottop&blast_rank=530&RID=GW9B3RDR016","WP_354560140.1")
alkane 1-monooxygenase [Rhodococcus sp. RS1C4]	Rhodococcus sp. RS1C4	467	467	0.91	4e-163	60.05	372	=HYPERLINK("https://www.ncbi.nlm.nih.gov/protein/OZC55025.1?report=genbank&log$=prottop&blast_rank=531&RID=GW9B3RDR016","OZC55025.1")
alkane 1-monooxygenase [Rhodococcus sp. 15-1154-1]	Rhodococcus sp. 15-1154-1	466	466	0.91	7e-163	60.05	372	=HYPERLINK("https://www.ncbi.nlm.nih.gov/protein/OZF06711.1?report=genbank&log$=prottop&blast_rank=532&RID=GW9B3RDR016","OZF06711.1")
alkane 1-monooxygenase [Rhodococcus sp. Leaf278]	Rhodococcus sp. Leaf278	468	468	0.94	7e-163	57.00	400	=HYPERLINK("https://www.ncbi.nlm.nih.gov/protein/KQU53855.1?report=genbank&log$=prottop&blast_rank=533&RID=GW9B3RDR016","KQU53855.1")
alkane 1-monooxygenase [Rhodococcus sp. 1163]	Rhodococcus sp. 1163	466	466	0.93	7e-163	59.33	372	=HYPERLINK("https://www.ncbi.nlm.nih.gov/protein/WP_084345768.1?report=genbank&log$=prottop&blast_rank=534&RID=GW9B3RDR016","WP_084345768.1")
alkane 1-monooxygenase [unclassified Rhodococcus (in: high G+C Gram-positive bacteria)]	unclassified Rhodococcus (in: high G+C Gram-positive bacteria)	467	467	0.94	8e-163	56.67	386	=HYPERLINK("https://www.ncbi.nlm.nih.gov/protein/WP_222628388.1?report=genbank&log$=prottop&blast_rank=535&RID=GW9B3RDR016","WP_222628388.1")
alkane 1-monooxygenase [Rhodococcus sp. NPDC047139]	Rhodococcus sp. NPDC047139	467	467	0.96	9e-163	57.71	390	=HYPERLINK("https://www.ncbi.nlm.nih.gov/protein/MEU5844173.1?report=genbank&log$=prottop&blast_rank=536&RID=GW9B3RDR016","MEU5844173.1")
alkane 1-monooxygenase [Rhodococcus erythropolis]	Rhodococcus erythropolis	467	467	0.94	9e-163	57.51	386	=HYPERLINK("https://www.ncbi.nlm.nih.gov/protein/WP_317555341.1?report=genbank&log$=prottop&blast_rank=537&RID=GW9B3RDR016","WP_317555341.1")
alkane 1-monooxygenase [Rhodococcus sp. 1168]	Rhodococcus sp. 1168	466	466	0.93	1e-162	59.33	372	=HYPERLINK("https://www.ncbi.nlm.nih.gov/protein/WP_088942651.1?report=genbank&log$=prottop&blast_rank=538&RID=GW9B3RDR016","WP_088942651.1")
alkane 1-monooxygenase [Rhodococcus sp. UNC23MFCrub1.1]	Rhodococcus sp. UNC23MFCrub1.1	466	466	0.95	1e-162	55.92	386	=HYPERLINK("https://www.ncbi.nlm.nih.gov/protein/WP_051613605.1?report=genbank&log$=prottop&blast_rank=539&RID=GW9B3RDR016","WP_051613605.1")
alkane 1-monooxygenase [Rhodococcus sp. H29-C3]	Rhodococcus sp. H29-C3	466	466	0.93	1e-162	59.07	372	=HYPERLINK("https://www.ncbi.nlm.nih.gov/protein/WP_283477413.1?report=genbank&log$=prottop&blast_rank=540&RID=GW9B3RDR016","WP_283477413.1")
alkane 1-monooxygenase [Rhodococcus aetherivorans]	Rhodococcus aetherivorans	466	466	0.93	2e-162	60.57	386	=HYPERLINK("https://www.ncbi.nlm.nih.gov/protein/KDE11615.1?report=genbank&log$=prottop&blast_rank=541&RID=GW9B3RDR016","KDE11615.1")
alkane 1-monooxygenase [Rhodococcus aetherivorans]	Rhodococcus aetherivorans	466	466	0.93	2e-162	60.57	384	=HYPERLINK("https://www.ncbi.nlm.nih.gov/protein/WP_037201116.1?report=genbank&log$=prottop&blast_rank=542&RID=GW9B3RDR016","WP_037201116.1")
alkane 1-monooxygenase [Rhodococcus sp. 06-621-2]	Rhodococcus sp. 06-621-2	465	465	0.91	2e-162	59.79	372	=HYPERLINK("https://www.ncbi.nlm.nih.gov/protein/OZC52168.1?report=genbank&log$=prottop&blast_rank=543&RID=GW9B3RDR016","OZC52168.1")
alkane 1-monooxygenase [Rhodococcus aetherivorans]	Rhodococcus aetherivorans	465	465	0.93	3e-162	60.31	384	=HYPERLINK("https://www.ncbi.nlm.nih.gov/protein/WP_043798848.1?report=genbank&log$=prottop&blast_rank=544&RID=GW9B3RDR016","WP_043798848.1")
alkane-1 monooxygenase [Rhodococcus aetherivorans]	Rhodococcus aetherivorans	466	466	0.93	3e-162	60.31	386	=HYPERLINK("https://www.ncbi.nlm.nih.gov/protein/GES37427.1?report=genbank&log$=prottop&blast_rank=545&RID=GW9B3RDR016","GES37427.1")
alkane 1-monooxygenase [Rhodococcus sp. NBC_00297]	Rhodococcus sp. NBC_00297	466	466	0.95	3e-162	55.92	386	=HYPERLINK("https://www.ncbi.nlm.nih.gov/protein/WP_328812794.1?report=genbank&log$=prottop&blast_rank=546&RID=GW9B3RDR016","WP_328812794.1")
alkane 1-monooxygenase [unclassified Rhodococcus (in: high G+C Gram-positive bacteria)]	unclassified Rhodococcus (in: high G+C Gram-positive bacteria)	465	465	0.95	4e-162	55.92	386	=HYPERLINK("https://www.ncbi.nlm.nih.gov/protein/WP_222650418.1?report=genbank&log$=prottop&blast_rank=547&RID=GW9B3RDR016","WP_222650418.1")
alkane 1-monooxygenase [Rhodococcus sp. 06-1460-1B]	Rhodococcus sp. 06-1460-1B	464	464	0.91	4e-162	58.16	369	=HYPERLINK("https://www.ncbi.nlm.nih.gov/protein/WP_369597499.1?report=genbank&log$=prottop&blast_rank=548&RID=GW9B3RDR016","WP_369597499.1")
alkane 1-monooxygenase [Rhodococcus sp. BP-316]	Rhodococcus sp. BP-316	465	465	0.95	4e-162	55.92	386	=HYPERLINK("https://www.ncbi.nlm.nih.gov/protein/WP_222638678.1?report=genbank&log$=prottop&blast_rank=549&RID=GW9B3RDR016","WP_222638678.1")
alkane 1-monooxygenase [Rhodococcus aetherivorans]	Rhodococcus aetherivorans	465	465	0.93	4e-162	60.31	384	=HYPERLINK("https://www.ncbi.nlm.nih.gov/protein/WP_317550389.1?report=genbank&log$=prottop&blast_rank=550&RID=GW9B3RDR016","WP_317550389.1")
alkane 1-monooxygenase [Rhodococcus sp. (in: high G+C Gram-positive bacteria)]	Rhodococcus sp. (in: high G+C Gram-positive bacteria)	466	466	0.93	4e-162	58.61	408	=HYPERLINK("https://www.ncbi.nlm.nih.gov/protein/NLE82191.1?report=genbank&log$=prottop&blast_rank=551&RID=GW9B3RDR016","NLE82191.1")
alkane 1-monooxygenase [unclassified Rhodococcus (in: high G+C Gram-positive bacteria)]	unclassified Rhodococcus (in: high G+C Gram-positive bacteria)	465	465	0.93	4e-162	59.90	383	=HYPERLINK("https://www.ncbi.nlm.nih.gov/protein/WP_072635958.1?report=genbank&log$=prottop&blast_rank=552&RID=GW9B3RDR016","WP_072635958.1")
alkane 1-monooxygenase [Rhodococcus ruber]	Rhodococcus ruber	464	464	0.91	5e-162	61.21	372	=HYPERLINK("https://www.ncbi.nlm.nih.gov/protein/MDV3208958.1?report=genbank&log$=prottop&blast_rank=553&RID=GW9B3RDR016","MDV3208958.1")
alkane 1-monooxygenase [Rhodococcus sp. 14-2470-1b]	Rhodococcus sp. 14-2470-1b	464	464	0.91	5e-162	59.79	372	=HYPERLINK("https://www.ncbi.nlm.nih.gov/protein/WP_094720010.1?report=genbank&log$=prottop&blast_rank=554&RID=GW9B3RDR016","WP_094720010.1")
alkane 1-monooxygenase [Rhodococcus sp. BP22]	Rhodococcus sp. BP22	464	464	0.9	5e-162	60.11	372	=HYPERLINK("https://www.ncbi.nlm.nih.gov/protein/WP_186627327.1?report=genbank&log$=prottop&blast_rank=555&RID=GW9B3RDR016","WP_186627327.1")
alkane 1-monooxygenase [Rhodococcus sp. 114MFTsu3.1]	Rhodococcus sp. 114MFTsu3.1	464	464	0.91	6e-162	59.79	372	=HYPERLINK("https://www.ncbi.nlm.nih.gov/protein/WP_020112463.1?report=genbank&log$=prottop&blast_rank=556&RID=GW9B3RDR016","WP_020112463.1")
alkane 1-monooxygenase [unclassified Rhodococcus (in: high G+C Gram-positive bacteria)]	unclassified Rhodococcus (in: high G+C Gram-positive bacteria)	465	465	0.95	6e-162	55.92	386	=HYPERLINK("https://www.ncbi.nlm.nih.gov/protein/WP_056447782.1?report=genbank&log$=prottop&blast_rank=557&RID=GW9B3RDR016","WP_056447782.1")
alkane 1-monooxygenase [unclassified Rhodococcus (in: high G+C Gram-positive bacteria)]	unclassified Rhodococcus (in: high G+C Gram-positive bacteria)	464	464	0.96	6e-162	58.40	386	=HYPERLINK("https://www.ncbi.nlm.nih.gov/protein/WP_056069171.1?report=genbank&log$=prottop&blast_rank=558&RID=GW9B3RDR016","WP_056069171.1")
alkane 1-monooxygenase [Rhodococcus sp. 14-2470-1a]	Rhodococcus sp. 14-2470-1a	464	464	0.91	6e-162	59.79	372	=HYPERLINK("https://www.ncbi.nlm.nih.gov/protein/WP_094626553.1?report=genbank&log$=prottop&blast_rank=559&RID=GW9B3RDR016","WP_094626553.1")
alkane 1-monooxygenase [Rhodococcus aetherivorans]	Rhodococcus aetherivorans	464	464	0.93	7e-162	60.31	384	=HYPERLINK("https://www.ncbi.nlm.nih.gov/protein/WP_377446666.1?report=genbank&log$=prottop&blast_rank=560&RID=GW9B3RDR016","WP_377446666.1")
alkane-1-monooxygenase [Rhodococcus triatomae BKS 15-14]	Rhodococcus triatomae BKS 15-14	464	464	0.92	7e-162	60.21	383	=HYPERLINK("https://www.ncbi.nlm.nih.gov/protein/EME16438.1?report=genbank&log$=prottop&blast_rank=561&RID=GW9B3RDR016","EME16438.1")
alkane 1-monooxygenase [Rhodococcus sp. (in: high G+C Gram-positive bacteria)]	Rhodococcus sp. (in: high G+C Gram-positive bacteria)	464	464	0.95	7e-162	57.61	386	=HYPERLINK("https://www.ncbi.nlm.nih.gov/protein/WP_350491366.1?report=genbank&log$=prottop&blast_rank=562&RID=GW9B3RDR016","WP_350491366.1")
alkane 1-monooxygenase [Rhodococcus sp. CH91]	Rhodococcus sp. CH91	464	464	0.94	8e-162	58.42	390	=HYPERLINK("https://www.ncbi.nlm.nih.gov/protein/WP_241384812.1?report=genbank&log$=prottop&blast_rank=563&RID=GW9B3RDR016","WP_241384812.1")
alkane 1-monooxygenase [Rhodococcus sp. 15-1189-1-1a]	Rhodococcus sp. 15-1189-1-1a	464	464	0.91	8e-162	59.79	372	=HYPERLINK("https://www.ncbi.nlm.nih.gov/protein/OZF03467.1?report=genbank&log$=prottop&blast_rank=564&RID=GW9B3RDR016","OZF03467.1")
alkane 1-monooxygenase [unclassified Rhodococcus (in: high G+C Gram-positive bacteria)]	unclassified Rhodococcus (in: high G+C Gram-positive bacteria)	464	464	0.95	9e-162	55.92	386	=HYPERLINK("https://www.ncbi.nlm.nih.gov/protein/WP_222627117.1?report=genbank&log$=prottop&blast_rank=565&RID=GW9B3RDR016","WP_222627117.1")
alkane 1-monooxygenase [Nocardiaceae]	Nocardiaceae	464	464	0.95	1e-161	55.92	386	=HYPERLINK("https://www.ncbi.nlm.nih.gov/protein/WP_204867073.1?report=genbank&log$=prottop&blast_rank=566&RID=GW9B3RDR016","WP_204867073.1")
alkane 1-monooxygenase [Rhodococcus sp. (in: high G+C Gram-positive bacteria)]	Rhodococcus sp. (in: high G+C Gram-positive bacteria)	464	464	0.94	1e-161	58.42	392	=HYPERLINK("https://www.ncbi.nlm.nih.gov/protein/WAP33891.1?report=genbank&log$=prottop&blast_rank=567&RID=GW9B3RDR016","WAP33891.1")
alkane 1-monooxygenase [Rhodococcus sp. 1163]	Rhodococcus sp. 1163	464	464	0.95	1e-161	55.67	397	=HYPERLINK("https://www.ncbi.nlm.nih.gov/protein/WP_179142293.1?report=genbank&log$=prottop&blast_rank=568&RID=GW9B3RDR016","WP_179142293.1")
alkane 1-monooxygenase [Rhodococcus sp. BP-241]	Rhodococcus sp. BP-241	464	464	0.95	1e-161	55.92	386	=HYPERLINK("https://www.ncbi.nlm.nih.gov/protein/WP_222647021.1?report=genbank&log$=prottop&blast_rank=569&RID=GW9B3RDR016","WP_222647021.1")
alkane 1-monooxygenase [Rhodococcus ruber]	Rhodococcus ruber	465	465	0.94	2e-161	59.49	427	=HYPERLINK("https://www.ncbi.nlm.nih.gov/protein/WP_237658252.1?report=genbank&log$=prottop&blast_rank=570&RID=GW9B3RDR016","WP_237658252.1")
alkane 1-monooxygenase [Rhodococcus sp. BP22]	Rhodococcus sp. BP22	464	464	0.95	2e-161	55.92	400	=HYPERLINK("https://www.ncbi.nlm.nih.gov/protein/WP_186626904.1?report=genbank&log$=prottop&blast_rank=571&RID=GW9B3RDR016","WP_186626904.1")
alkane 1-monooxygenase [Rhodococcus sp. MEB064]	Rhodococcus sp. MEB064	463	463	0.96	2e-161	58.40	386	=HYPERLINK("https://www.ncbi.nlm.nih.gov/protein/WP_042573226.1?report=genbank&log$=prottop&blast_rank=572&RID=GW9B3RDR016","WP_042573226.1")
alkane 1-monooxygenase [Rhodococcus erythropolis]	Rhodococcus erythropolis	463	463	0.94	2e-161	57.25	386	=HYPERLINK("https://www.ncbi.nlm.nih.gov/protein/WP_378670922.1?report=genbank&log$=prottop&blast_rank=573&RID=GW9B3RDR016","WP_378670922.1")
alkane 1-monooxygenase [Rhodococcus sp. NPDC049939]	Rhodococcus sp. NPDC049939	462	462	0.93	2e-161	59.54	372	=HYPERLINK("https://www.ncbi.nlm.nih.gov/protein/WP_358333040.1?report=genbank&log$=prottop&blast_rank=574&RID=GW9B3RDR016","WP_358333040.1")
alkane 1-monooxygenase [Rhodococcus sp. ARC_M12]	Rhodococcus sp. ARC_M12	462	462	0.91	2e-161	59.06	367	=HYPERLINK("https://www.ncbi.nlm.nih.gov/protein/WP_243593649.1?report=genbank&log$=prottop&blast_rank=575&RID=GW9B3RDR016","WP_243593649.1")
alkane 1-monooxygenase [Rhodococcus sp. (in: high G+C Gram-positive bacteria)]	Rhodococcus sp. (in: high G+C Gram-positive bacteria)	463	463	0.95	3e-161	55.92	400	=HYPERLINK("https://www.ncbi.nlm.nih.gov/protein/MEO7077586.1?report=genbank&log$=prottop&blast_rank=576&RID=GW9B3RDR016","MEO7077586.1")
alkane 1-monooxygenase [Nocardiaceae]	Nocardiaceae	462	462	0.91	4e-161	58.84	367	=HYPERLINK("https://www.ncbi.nlm.nih.gov/protein/WP_081371345.1?report=genbank&log$=prottop&blast_rank=577&RID=GW9B3RDR016","WP_081371345.1")
alkane 1-monooxygenase [Rhodococcus erythropolis]	Rhodococcus erythropolis	462	462	0.91	4e-161	58.73	388	=HYPERLINK("https://www.ncbi.nlm.nih.gov/protein/WP_256065832.1?report=genbank&log$=prottop&blast_rank=578&RID=GW9B3RDR016","WP_256065832.1")
alkane 1-monooxygenase [Rhodococcus sp. UYP9]	Rhodococcus sp. UYP9	463	463	0.95	4e-161	55.42	410	=HYPERLINK("https://www.ncbi.nlm.nih.gov/protein/MET4048618.1?report=genbank&log$=prottop&blast_rank=579&RID=GW9B3RDR016","MET4048618.1")
alkane 1-monooxygenase [Rhodococcus sp. 66b]	Rhodococcus sp. 66b	462	462	0.94	5e-161	57.00	386	=HYPERLINK("https://www.ncbi.nlm.nih.gov/protein/WP_080910874.1?report=genbank&log$=prottop&blast_rank=580&RID=GW9B3RDR016","WP_080910874.1")
alkane 1-monooxygenase [unclassified Rhodococcus (in: high G+C Gram-positive bacteria)]	unclassified Rhodococcus (in: high G+C Gram-positive bacteria)	463	463	0.95	5e-161	55.42	400	=HYPERLINK("https://www.ncbi.nlm.nih.gov/protein/WP_354559378.1?report=genbank&log$=prottop&blast_rank=581&RID=GW9B3RDR016","WP_354559378.1")
alkane 1-monooxygenase [Nocardiaceae]	Nocardiaceae	461	461	0.91	6e-161	59.06	367	=HYPERLINK("https://www.ncbi.nlm.nih.gov/protein/WP_230596230.1?report=genbank&log$=prottop&blast_rank=582&RID=GW9B3RDR016","WP_230596230.1")
alkane 1-monooxygenase [Rhodococcus sp. SORGH_AS_0301]	Rhodococcus sp. SORGH_AS_0301	462	462	0.95	6e-161	55.92	386	=HYPERLINK("https://www.ncbi.nlm.nih.gov/protein/WP_307093308.1?report=genbank&log$=prottop&blast_rank=583&RID=GW9B3RDR016","WP_307093308.1")
alkane 1-monooxygenase [Nocardiaceae]	Nocardiaceae	461	461	0.91	7e-161	58.58	367	=HYPERLINK("https://www.ncbi.nlm.nih.gov/protein/WP_283541586.1?report=genbank&log$=prottop&blast_rank=584&RID=GW9B3RDR016","WP_283541586.1")
alkane 1-monooxygenase [Rhodococcus sp. BP-363]	Rhodococcus sp. BP-363	461	461	0.86	7e-161	61.81	376	=HYPERLINK("https://www.ncbi.nlm.nih.gov/protein/MBY6539647.1?report=genbank&log$=prottop&blast_rank=585&RID=GW9B3RDR016","MBY6539647.1")
alkane 1-monooxygenase [unclassified Rhodococcus (in: high G+C Gram-positive bacteria)]	unclassified Rhodococcus (in: high G+C Gram-positive bacteria)	462	462	0.94	8e-161	57.25	386	=HYPERLINK("https://www.ncbi.nlm.nih.gov/protein/WP_378450046.1?report=genbank&log$=prottop&blast_rank=586&RID=GW9B3RDR016","WP_378450046.1")
alkane 1-monooxygenase [Rhodococcus erythropolis]	Rhodococcus erythropolis	462	462	0.94	8e-161	57.00	386	=HYPERLINK("https://www.ncbi.nlm.nih.gov/protein/WP_264614390.1?report=genbank&log$=prottop&blast_rank=587&RID=GW9B3RDR016","WP_264614390.1")
alkane 1-monooxygenase [Rhodococcus]	Rhodococcus	462	462	0.94	8e-161	57.00	386	=HYPERLINK("https://www.ncbi.nlm.nih.gov/protein/WP_021333072.1?report=genbank&log$=prottop&blast_rank=588&RID=GW9B3RDR016","WP_021333072.1")
alkane 1-monooxygenase [Rhodococcus]	Rhodococcus	462	462	0.95	9e-161	57.36	386	=HYPERLINK("https://www.ncbi.nlm.nih.gov/protein/WP_095969207.1?report=genbank&log$=prottop&blast_rank=589&RID=GW9B3RDR016","WP_095969207.1")
alkane 1-monooxygenase [Rhodococcus sp. IEGM 1409]	Rhodococcus sp. IEGM 1409	462	462	0.94	9e-161	57.25	386	=HYPERLINK("https://www.ncbi.nlm.nih.gov/protein/WP_283303715.1?report=genbank&log$=prottop&blast_rank=590&RID=GW9B3RDR016","WP_283303715.1")
alkane 1-monooxygenase [Rhodococcus erythropolis]	Rhodococcus erythropolis	461	461	0.95	1e-160	57.36	386	=HYPERLINK("https://www.ncbi.nlm.nih.gov/protein/WP_214886240.1?report=genbank&log$=prottop&blast_rank=591&RID=GW9B3RDR016","WP_214886240.1")
alkane 1-monooxygenase [Rhodococcus qingshengii]	Rhodococcus qingshengii	461	461	0.94	1e-160	56.74	386	=HYPERLINK("https://www.ncbi.nlm.nih.gov/protein/WP_214927214.1?report=genbank&log$=prottop&blast_rank=592&RID=GW9B3RDR016","WP_214927214.1")
alkane 1-monooxygenase [Rhodococcus sp. H36-A4]	Rhodococcus sp. H36-A4	461	461	0.93	1e-160	58.81	372	=HYPERLINK("https://www.ncbi.nlm.nih.gov/protein/WP_269302101.1?report=genbank&log$=prottop&blast_rank=593&RID=GW9B3RDR016","WP_269302101.1")
alkane 1-monooxygenase [Rhodococcus]	Rhodococcus	461	461	0.94	1e-160	56.74	386	=HYPERLINK("https://www.ncbi.nlm.nih.gov/protein/WP_020969312.1?report=genbank&log$=prottop&blast_rank=594&RID=GW9B3RDR016","WP_020969312.1")
alkane 1-monooxygenase [Rhodococcus sp. 1R11]	Rhodococcus sp. 1R11	460	460	0.91	1e-160	58.84	367	=HYPERLINK("https://www.ncbi.nlm.nih.gov/protein/WP_135044187.1?report=genbank&log$=prottop&blast_rank=595&RID=GW9B3RDR016","WP_135044187.1")
alkane 1-monooxygenase [Nocardiaceae]	Nocardiaceae	460	460	0.91	1e-160	58.58	367	=HYPERLINK("https://www.ncbi.nlm.nih.gov/protein/WP_080729302.1?report=genbank&log$=prottop&blast_rank=596&RID=GW9B3RDR016","WP_080729302.1")
alkane 1-monooxygenase [Rhodococcus erythropolis]	Rhodococcus erythropolis	461	461	0.94	2e-160	56.74	386	=HYPERLINK("https://www.ncbi.nlm.nih.gov/protein/WP_069145945.1?report=genbank&log$=prottop&blast_rank=597&RID=GW9B3RDR016","WP_069145945.1")
alkane 1-monooxygenase [Rhodococcus sp. IEGM 1354]	Rhodococcus sp. IEGM 1354	460	460	0.91	2e-160	58.58	367	=HYPERLINK("https://www.ncbi.nlm.nih.gov/protein/WP_283314175.1?report=genbank&log$=prottop&blast_rank=598&RID=GW9B3RDR016","WP_283314175.1")
alkane 1-monooxygenase [Rhodococcus erythropolis]	Rhodococcus erythropolis	461	461	0.94	2e-160	56.74	386	=HYPERLINK("https://www.ncbi.nlm.nih.gov/protein/MET8315632.1?report=genbank&log$=prottop&blast_rank=599&RID=GW9B3RDR016","MET8315632.1")
alkane 1-monooxygenase [Rhodococcus sp. (in: high G+C Gram-positive bacteria)]	Rhodococcus sp. (in: high G+C Gram-positive bacteria)	461	461	0.94	2e-160	56.74	386	=HYPERLINK("https://www.ncbi.nlm.nih.gov/protein/MCW0192030.1?report=genbank&log$=prottop&blast_rank=600&RID=GW9B3RDR016","MCW0192030.1")
alkane 1-monooxygenase [Rhodococcus baikonurensis]	Rhodococcus baikonurensis	461	461	0.95	2e-160	57.36	386	=HYPERLINK("https://www.ncbi.nlm.nih.gov/protein/WP_378374098.1?report=genbank&log$=prottop&blast_rank=601&RID=GW9B3RDR016","WP_378374098.1")
alkane 1-monooxygenase [Rhodococcus sp. (in: high G+C Gram-positive bacteria)]	Rhodococcus sp. (in: high G+C Gram-positive bacteria)	460	460	0.9	2e-160	59.84	372	=HYPERLINK("https://www.ncbi.nlm.nih.gov/protein/MEO7079672.1?report=genbank&log$=prottop&blast_rank=602&RID=GW9B3RDR016","MEO7079672.1")
alkane 1-monooxygenase [Rhodococcus sp. ARC_M6]	Rhodococcus sp. ARC_M6	461	461	0.92	2e-160	58.12	386	=HYPERLINK("https://www.ncbi.nlm.nih.gov/protein/WP_243620689.1?report=genbank&log$=prottop&blast_rank=603&RID=GW9B3RDR016","WP_243620689.1")
alkane 1-monooxygenase [Rhodococcus sp. IEGM 1406]	Rhodococcus sp. IEGM 1406	461	461	0.94	2e-160	56.49	386	=HYPERLINK("https://www.ncbi.nlm.nih.gov/protein/WP_283309189.1?report=genbank&log$=prottop&blast_rank=604&RID=GW9B3RDR016","WP_283309189.1")
alkane 1-monooxygenase [Rhodococcus sp. P-2]	Rhodococcus sp. P-2	461	461	0.95	2e-160	57.36	386	=HYPERLINK("https://www.ncbi.nlm.nih.gov/protein/WP_200315369.1?report=genbank&log$=prottop&blast_rank=605&RID=GW9B3RDR016","WP_200315369.1")
alkane 1-monooxygenase [Rhodococcus sp. 06-1474-1B]	Rhodococcus sp. 06-1474-1B	460	460	0.91	2e-160	58.31	367	=HYPERLINK("https://www.ncbi.nlm.nih.gov/protein/WP_094715490.1?report=genbank&log$=prottop&blast_rank=606&RID=GW9B3RDR016","WP_094715490.1")
alkane 1-monooxygenase [Rhodococcus erythropolis]	Rhodococcus erythropolis	461	461	0.94	2e-160	56.74	386	=HYPERLINK("https://www.ncbi.nlm.nih.gov/protein/WP_020907261.1?report=genbank&log$=prottop&blast_rank=607&RID=GW9B3RDR016","WP_020907261.1")
alkane 1-monooxygenase [Rhodococcus erythropolis]	Rhodococcus erythropolis	461	461	0.95	2e-160	57.36	386	=HYPERLINK("https://www.ncbi.nlm.nih.gov/protein/WP_387412280.1?report=genbank&log$=prottop&blast_rank=608&RID=GW9B3RDR016","WP_387412280.1")
alkane 1-monooxygenase [Rhodococcus erythropolis group]	Rhodococcus erythropolis group	460	460	0.94	3e-160	57.25	386	=HYPERLINK("https://www.ncbi.nlm.nih.gov/protein/WP_230812825.1?report=genbank&log$=prottop&blast_rank=609&RID=GW9B3RDR016","WP_230812825.1")
alkane 1-monooxygenase [Rhodococcus]	Rhodococcus	460	460	0.91	3e-160	58.16	386	=HYPERLINK("https://www.ncbi.nlm.nih.gov/protein/WP_029255108.1?report=genbank&log$=prottop&blast_rank=610&RID=GW9B3RDR016","WP_029255108.1")
alkane 1-monooxygenase [Rhodococcus erythropolis]	Rhodococcus erythropolis	459	459	0.89	3e-160	58.49	356	=HYPERLINK("https://www.ncbi.nlm.nih.gov/protein/WP_197940293.1?report=genbank&log$=prottop&blast_rank=611&RID=GW9B3RDR016","WP_197940293.1")
alkane 1-monooxygenase [Rhodococcus erythropolis]	Rhodococcus erythropolis	460	460	0.94	3e-160	56.74	386	=HYPERLINK("https://www.ncbi.nlm.nih.gov/protein/WP_060938660.1?report=genbank&log$=prottop&blast_rank=612&RID=GW9B3RDR016","WP_060938660.1")
alkane 1-monooxygenase [Rhodococcus qingshengii]	Rhodococcus qingshengii	460	460	0.91	3e-160	58.16	386	=HYPERLINK("https://www.ncbi.nlm.nih.gov/protein/WP_341514212.1?report=genbank&log$=prottop&blast_rank=613&RID=GW9B3RDR016","WP_341514212.1")
alkane 1-monooxygenase [Rhodococcus sp. WY5]	Rhodococcus sp. WY5	460	460	0.94	4e-160	56.74	386	=HYPERLINK("https://www.ncbi.nlm.nih.gov/protein/WP_214514408.1?report=genbank&log$=prottop&blast_rank=614&RID=GW9B3RDR016","WP_214514408.1")
alkane 1-monooxygenase [Rhodococcus erythropolis group]	Rhodococcus erythropolis group	460	460	0.94	4e-160	56.49	386	=HYPERLINK("https://www.ncbi.nlm.nih.gov/protein/WP_099698031.1?report=genbank&log$=prottop&blast_rank=615&RID=GW9B3RDR016","WP_099698031.1")
alkane 1-monooxygenase [Rhodococcus sp. (in: high G+C Gram-positive bacteria)]	Rhodococcus sp. (in: high G+C Gram-positive bacteria)	460	460	0.95	4e-160	57.11	386	=HYPERLINK("https://www.ncbi.nlm.nih.gov/protein/WP_296555227.1?report=genbank&log$=prottop&blast_rank=616&RID=GW9B3RDR016","WP_296555227.1")
alkane 1-monooxygenase [Nocardiaceae]	Nocardiaceae	459	459	0.91	5e-160	58.31	367	=HYPERLINK("https://www.ncbi.nlm.nih.gov/protein/WP_080735628.1?report=genbank&log$=prottop&blast_rank=617&RID=GW9B3RDR016","WP_080735628.1")
alkane 1-monooxygenase [Rhodococcus sp. WS3]	Rhodococcus sp. WS3	459	459	0.92	6e-160	57.22	386	=HYPERLINK("https://www.ncbi.nlm.nih.gov/protein/WP_141486083.1?report=genbank&log$=prottop&blast_rank=618&RID=GW9B3RDR016","WP_141486083.1")
alkane 1-monooxygenase [Rhodococcus sp. KBS0724]	Rhodococcus sp. KBS0724	459	459	0.92	7e-160	57.48	386	=HYPERLINK("https://www.ncbi.nlm.nih.gov/protein/WP_138872987.1?report=genbank&log$=prottop&blast_rank=619&RID=GW9B3RDR016","WP_138872987.1")
alkane 1-monooxygenase [Rhodococcus erythropolis]	Rhodococcus erythropolis	459	459	0.94	7e-160	56.49	386	=HYPERLINK("https://www.ncbi.nlm.nih.gov/protein/WP_387404956.1?report=genbank&log$=prottop&blast_rank=620&RID=GW9B3RDR016","WP_387404956.1")
alkane 1-monooxygenase [Rhodococcus erythropolis]	Rhodococcus erythropolis	459	459	0.91	8e-160	58.62	379	=HYPERLINK("https://www.ncbi.nlm.nih.gov/protein/WP_387415743.1?report=genbank&log$=prottop&blast_rank=621&RID=GW9B3RDR016","WP_387415743.1")
alkane 1-monooxygenase [Rhodococcus erythropolis]	Rhodococcus erythropolis	459	459	0.94	1e-159	56.49	386	=HYPERLINK("https://www.ncbi.nlm.nih.gov/protein/WP_084326014.1?report=genbank&log$=prottop&blast_rank=622&RID=GW9B3RDR016","WP_084326014.1")
alkane 1-monooxygenase [Rhodococcus sp. (in: high G+C Gram-positive bacteria)]	Rhodococcus sp. (in: high G+C Gram-positive bacteria)	458	458	0.91	1e-159	58.53	367	=HYPERLINK("https://www.ncbi.nlm.nih.gov/protein/MDI6628437.1?report=genbank&log$=prottop&blast_rank=623&RID=GW9B3RDR016","MDI6628437.1")
alkane 1-monooxygenase [Rhodococcus erythropolis]	Rhodococcus erythropolis	459	459	0.91	1e-159	57.89	386	=HYPERLINK("https://www.ncbi.nlm.nih.gov/protein/WP_211916961.1?report=genbank&log$=prottop&blast_rank=624&RID=GW9B3RDR016","WP_211916961.1")
alkane 1-monooxygenase [Rhodococcus globerulus]	Rhodococcus globerulus	459	459	0.91	1e-159	57.89	386	=HYPERLINK("https://www.ncbi.nlm.nih.gov/protein/PVX59726.1?report=genbank&log$=prottop&blast_rank=625&RID=GW9B3RDR016","PVX59726.1")
alkane 1-monooxygenase [Rhodococcus]	Rhodococcus	459	459	0.94	1e-159	56.49	386	=HYPERLINK("https://www.ncbi.nlm.nih.gov/protein/WP_007729349.1?report=genbank&log$=prottop&blast_rank=626&RID=GW9B3RDR016","WP_007729349.1")
alkane 1-monooxygenase [Rhodococcus sp. WWJCD1]	Rhodococcus sp. WWJCD1	458	458	0.91	1e-159	58.27	367	=HYPERLINK("https://www.ncbi.nlm.nih.gov/protein/WP_255182761.1?report=genbank&log$=prottop&blast_rank=627&RID=GW9B3RDR016","WP_255182761.1")
alkane 1-monooxygenase [Rhodococcus]	Rhodococcus	459	459	0.94	1e-159	56.49	386	=HYPERLINK("https://www.ncbi.nlm.nih.gov/protein/WP_030535413.1?report=genbank&log$=prottop&blast_rank=628&RID=GW9B3RDR016","WP_030535413.1")
alkane 1-monooxygenase [Rhodococcus]	Rhodococcus	459	459	0.92	1e-159	57.22	386	=HYPERLINK("https://www.ncbi.nlm.nih.gov/protein/WP_045067164.1?report=genbank&log$=prottop&blast_rank=629&RID=GW9B3RDR016","WP_045067164.1")
alkane 1-monooxygenase [Rhodococcus erythropolis]	Rhodococcus erythropolis	459	459	0.94	1e-159	56.74	386	=HYPERLINK("https://www.ncbi.nlm.nih.gov/protein/WP_256063487.1?report=genbank&log$=prottop&blast_rank=630&RID=GW9B3RDR016","WP_256063487.1")
alkane 1-monooxygenase [Rhodococcus globerulus]	Rhodococcus globerulus	458	458	0.91	1e-159	57.89	374	=HYPERLINK("https://www.ncbi.nlm.nih.gov/protein/WP_033236897.1?report=genbank&log$=prottop&blast_rank=631&RID=GW9B3RDR016","WP_033236897.1")
alkane 1-monooxygenase [unclassified Rhodococcus (in: high G+C Gram-positive bacteria)]	unclassified Rhodococcus (in: high G+C Gram-positive bacteria)	458	458	0.91	2e-159	58.79	367	=HYPERLINK("https://www.ncbi.nlm.nih.gov/protein/WP_252342164.1?report=genbank&log$=prottop&blast_rank=632&RID=GW9B3RDR016","WP_252342164.1")
alkane 1-monooxygenase [Rhodococcus qingshengii]	Rhodococcus qingshengii	458	458	0.94	2e-159	56.49	386	=HYPERLINK("https://www.ncbi.nlm.nih.gov/protein/WP_336874200.1?report=genbank&log$=prottop&blast_rank=633&RID=GW9B3RDR016","WP_336874200.1")
alkane 1-monooxygenase [Rhodococcus qingshengii]	Rhodococcus qingshengii	458	458	0.91	2e-159	57.89	386	=HYPERLINK("https://www.ncbi.nlm.nih.gov/protein/WP_269609710.1?report=genbank&log$=prottop&blast_rank=634&RID=GW9B3RDR016","WP_269609710.1")
alkane 1-monooxygenase [Rhodococcus sp. (in: high G+C Gram-positive bacteria)]	Rhodococcus sp. (in: high G+C Gram-positive bacteria)	458	458	0.96	2e-159	55.25	392	=HYPERLINK("https://www.ncbi.nlm.nih.gov/protein/WP_287218114.1?report=genbank&log$=prottop&blast_rank=635&RID=GW9B3RDR016","WP_287218114.1")
alkane 1-monooxygenase [Rhodococcus qingshengii]	Rhodococcus qingshengii	458	458	0.94	2e-159	56.23	386	=HYPERLINK("https://www.ncbi.nlm.nih.gov/protein/WP_387385372.1?report=genbank&log$=prottop&blast_rank=636&RID=GW9B3RDR016","WP_387385372.1")
alkane 1-monooxygenase [Rhodococcus qingshengii]	Rhodococcus qingshengii	458	458	0.94	2e-159	56.23	386	=HYPERLINK("https://www.ncbi.nlm.nih.gov/protein/WP_315873063.1?report=genbank&log$=prottop&blast_rank=637&RID=GW9B3RDR016","WP_315873063.1")
alkane 1-monooxygenase [Rhodococcus sp. 1139]	Rhodococcus sp. 1139	458	458	0.94	2e-159	56.49	386	=HYPERLINK("https://www.ncbi.nlm.nih.gov/protein/WP_070162235.1?report=genbank&log$=prottop&blast_rank=638&RID=GW9B3RDR016","WP_070162235.1")
alkane 1-monooxygenase [Rhodococcus sp. BH4]	Rhodococcus sp. BH4	458	458	0.94	2e-159	56.49	386	=HYPERLINK("https://www.ncbi.nlm.nih.gov/protein/WP_081557707.1?report=genbank&log$=prottop&blast_rank=639&RID=GW9B3RDR016","WP_081557707.1")
alkane 1-monooxygenase [Rhodococcus sp. IEGM 1318]	Rhodococcus sp. IEGM 1318	458	458	0.95	3e-159	56.96	386	=HYPERLINK("https://www.ncbi.nlm.nih.gov/protein/WP_317827895.1?report=genbank&log$=prottop&blast_rank=640&RID=GW9B3RDR016","WP_317827895.1")
alkane 1-monooxygenase [Rhodococcus sp. (in: high G+C Gram-positive bacteria)]	Rhodococcus sp. (in: high G+C Gram-positive bacteria)	458	458	0.97	3e-159	55.94	390	=HYPERLINK("https://www.ncbi.nlm.nih.gov/protein/WP_296550509.1?report=genbank&log$=prottop&blast_rank=641&RID=GW9B3RDR016","WP_296550509.1")
alkane 1-monooxygenase [Rhodococcus sp. EXRC-4A-4]	Rhodococcus sp. EXRC-4A-4	457	457	0.91	3e-159	58.53	367	=HYPERLINK("https://www.ncbi.nlm.nih.gov/protein/WP_243608444.1?report=genbank&log$=prottop&blast_rank=642&RID=GW9B3RDR016","WP_243608444.1")
alkane 1-monooxygenase [Rhodococcus sp. (in: high G+C Gram-positive bacteria)]	Rhodococcus sp. (in: high G+C Gram-positive bacteria)	457	457	0.91	4e-159	58.79	367	=HYPERLINK("https://www.ncbi.nlm.nih.gov/protein/MDZ7932398.1?report=genbank&log$=prottop&blast_rank=643&RID=GW9B3RDR016","MDZ7932398.1")
alkane 1-monooxygenase [Rhodococcus rhodochrous]	Rhodococcus rhodochrous	457	457	0.94	4e-159	60.26	383	=HYPERLINK("https://www.ncbi.nlm.nih.gov/protein/WP_054373989.1?report=genbank&log$=prottop&blast_rank=644&RID=GW9B3RDR016","WP_054373989.1")
alkane 1-monooxygenase [Rhodococcus erythropolis]	Rhodococcus erythropolis	456	456	0.91	5e-159	57.89	365	=HYPERLINK("https://www.ncbi.nlm.nih.gov/protein/QIP39866.1?report=genbank&log$=prottop&blast_rank=645&RID=GW9B3RDR016","QIP39866.1")
alkane 1-monooxygenase [Rhodococcus yananensis]	Rhodococcus yananensis	457	457	0.96	5e-159	55.00	392	=HYPERLINK("https://www.ncbi.nlm.nih.gov/protein/WP_226437399.1?report=genbank&log$=prottop&blast_rank=646&RID=GW9B3RDR016","WP_226437399.1")
alkane 1-monooxygenase [Nocardiaceae]	Nocardiaceae	456	456	0.91	6e-159	58.01	367	=HYPERLINK("https://www.ncbi.nlm.nih.gov/protein/WP_230592470.1?report=genbank&log$=prottop&blast_rank=647&RID=GW9B3RDR016","WP_230592470.1")
alkane 1-monooxygenase [Rhodococcus sp. IEGM 1379]	Rhodococcus sp. IEGM 1379	457	457	0.91	6e-159	57.89	386	=HYPERLINK("https://www.ncbi.nlm.nih.gov/protein/WP_283264995.1?report=genbank&log$=prottop&blast_rank=648&RID=GW9B3RDR016","WP_283264995.1")
alkane 1-monooxygenase [Rhodococcus sp. (in: high G+C Gram-positive bacteria)]	Rhodococcus sp. (in: high G+C Gram-positive bacteria)	457	457	0.94	7e-159	57.00	386	=HYPERLINK("https://www.ncbi.nlm.nih.gov/protein/WP_347872158.1?report=genbank&log$=prottop&blast_rank=649&RID=GW9B3RDR016","WP_347872158.1")
alkane 1-monooxygenase [Rhodococcus qingshengii]	Rhodococcus qingshengii	457	457	0.94	7e-159	56.23	386	=HYPERLINK("https://www.ncbi.nlm.nih.gov/protein/WCT04905.1?report=genbank&log$=prottop&blast_rank=650&RID=GW9B3RDR016","WCT04905.1")
alkane 1-monooxygenase [uncultured Rhodococcus sp.]	uncultured Rhodococcus sp.	457	457	0.94	7e-159	56.23	386	=HYPERLINK("https://www.ncbi.nlm.nih.gov/protein/WP_314682679.1?report=genbank&log$=prottop&blast_rank=651&RID=GW9B3RDR016","WP_314682679.1")
putative alkane-1-monooxygenase [Rhodococcus sp. AW25M09]	Rhodococcus sp. AW25M09	457	457	0.94	8e-159	56.27	406	=HYPERLINK("https://www.ncbi.nlm.nih.gov/protein/CCQ17100.1?report=genbank&log$=prottop&blast_rank=652&RID=GW9B3RDR016","CCQ17100.1")
alkane 1-monooxygenase [Rhodococcus]	Rhodococcus	456	456	0.91	9e-159	58.27	367	=HYPERLINK("https://www.ncbi.nlm.nih.gov/protein/WP_149405447.1?report=genbank&log$=prottop&blast_rank=653&RID=GW9B3RDR016","WP_149405447.1")
alkane 1-monooxygenase [Rhodococcus sp. BS-15]	Rhodococcus sp. BS-15	456	456	0.91	1e-158	58.79	367	=HYPERLINK("https://www.ncbi.nlm.nih.gov/protein/WP_306303532.1?report=genbank&log$=prottop&blast_rank=654&RID=GW9B3RDR016","WP_306303532.1")
alkane 1-monooxygenase [unclassified Rhodococcus (in: high G+C Gram-positive bacteria)]	unclassified Rhodococcus (in: high G+C Gram-positive bacteria)	456	456	0.97	1e-158	55.69	390	=HYPERLINK("https://www.ncbi.nlm.nih.gov/protein/WP_169618987.1?report=genbank&log$=prottop&blast_rank=655&RID=GW9B3RDR016","WP_169618987.1")
alkane 1-monooxygenase [Rhodococcus baikonurensis]	Rhodococcus baikonurensis	456	456	0.95	1e-158	56.85	386	=HYPERLINK("https://www.ncbi.nlm.nih.gov/protein/WP_298780377.1?report=genbank&log$=prottop&blast_rank=656&RID=GW9B3RDR016","WP_298780377.1")
alkane 1-monooxygenase [unclassified Rhodococcus (in: high G+C Gram-positive bacteria)]	unclassified Rhodococcus (in: high G+C Gram-positive bacteria)	456	456	0.91	1e-158	58.27	367	=HYPERLINK("https://www.ncbi.nlm.nih.gov/protein/WP_094642489.1?report=genbank&log$=prottop&blast_rank=657&RID=GW9B3RDR016","WP_094642489.1")
alkane 1-monooxygenase [Rhodococcus]	Rhodococcus	455	455	0.91	1e-158	58.27	367	=HYPERLINK("https://www.ncbi.nlm.nih.gov/protein/WP_082898577.1?report=genbank&log$=prottop&blast_rank=658&RID=GW9B3RDR016","WP_082898577.1")
alkane 1-monooxygenase [Nocardiaceae]	Nocardiaceae	456	456	0.91	1e-158	60.00	372	=HYPERLINK("https://www.ncbi.nlm.nih.gov/protein/WP_068430906.1?report=genbank&log$=prottop&blast_rank=659&RID=GW9B3RDR016","WP_068430906.1")
alkane 1-monooxygenase [Rhodococcus qingshengii]	Rhodococcus qingshengii	455	455	0.81	1e-158	61.13	353	=HYPERLINK("https://www.ncbi.nlm.nih.gov/protein/BCF86556.1?report=genbank&log$=prottop&blast_rank=660&RID=GW9B3RDR016","BCF86556.1")
alkane 1-monooxygenase [Rhodococcus sp. SBT000017]	Rhodococcus sp. SBT000017	455	455	0.91	2e-158	58.79	367	=HYPERLINK("https://www.ncbi.nlm.nih.gov/protein/WP_310886841.1?report=genbank&log$=prottop&blast_rank=661&RID=GW9B3RDR016","WP_310886841.1")
alkane 1-monooxygenase [Rhodococcus erythropolis]	Rhodococcus erythropolis	456	456	0.95	2e-158	56.60	386	=HYPERLINK("https://www.ncbi.nlm.nih.gov/protein/WP_235171962.1?report=genbank&log$=prottop&blast_rank=662&RID=GW9B3RDR016","WP_235171962.1")
alkane 1-monooxygenase [unclassified Rhodococcus (in: high G+C Gram-positive bacteria)]	unclassified Rhodococcus (in: high G+C Gram-positive bacteria)	455	455	0.91	2e-158	60.00	372	=HYPERLINK("https://www.ncbi.nlm.nih.gov/protein/WP_222635829.1?report=genbank&log$=prottop&blast_rank=663&RID=GW9B3RDR016","WP_222635829.1")
alkane 1-monooxygenase [Rhodococcus qingshengii]	Rhodococcus qingshengii	456	456	0.94	2e-158	56.23	386	=HYPERLINK("https://www.ncbi.nlm.nih.gov/protein/WP_042450848.1?report=genbank&log$=prottop&blast_rank=664&RID=GW9B3RDR016","WP_042450848.1")
alkane 1-monooxygenase [Rhodococcus erythropolis]	Rhodococcus erythropolis	456	456	0.94	2e-158	56.49	386	=HYPERLINK("https://www.ncbi.nlm.nih.gov/protein/WP_019747933.1?report=genbank&log$=prottop&blast_rank=665&RID=GW9B3RDR016","WP_019747933.1")
alkane 1-monooxygenase [Nocardiaceae]	Nocardiaceae	455	455	0.91	2e-158	58.27	367	=HYPERLINK("https://www.ncbi.nlm.nih.gov/protein/WP_045199982.1?report=genbank&log$=prottop&blast_rank=666&RID=GW9B3RDR016","WP_045199982.1")
alkane 1-monooxygenase [Rhodococcus sp. 14-1411-2a]	Rhodococcus sp. 14-1411-2a	455	455	0.91	2e-158	58.01	367	=HYPERLINK("https://www.ncbi.nlm.nih.gov/protein/WP_094688942.1?report=genbank&log$=prottop&blast_rank=667&RID=GW9B3RDR016","WP_094688942.1")
alkane 1-monooxygenase [Rhodococcus sp. OK302]	Rhodococcus sp. OK302	456	456	0.91	3e-158	57.63	394	=HYPERLINK("https://www.ncbi.nlm.nih.gov/protein/WP_094272244.1?report=genbank&log$=prottop&blast_rank=668&RID=GW9B3RDR016","WP_094272244.1")
alkane 1-monooxygenase [unclassified Rhodococcus (in: high G+C Gram-positive bacteria)]	unclassified Rhodococcus (in: high G+C Gram-positive bacteria)	454	454	0.91	3e-158	57.74	367	=HYPERLINK("https://www.ncbi.nlm.nih.gov/protein/WP_254925375.1?report=genbank&log$=prottop&blast_rank=669&RID=GW9B3RDR016","WP_254925375.1")
alkane 1-monooxygenase [Rhodococcus artemisiae]	Rhodococcus artemisiae	456	456	0.96	3e-158	54.75	392	=HYPERLINK("https://www.ncbi.nlm.nih.gov/protein/WP_330135620.1?report=genbank&log$=prottop&blast_rank=670&RID=GW9B3RDR016","WP_330135620.1")
alkane 1-monooxygenase [Rhodococcus coprophilus]	Rhodococcus coprophilus	455	455	0.97	3e-158	55.20	390	=HYPERLINK("https://www.ncbi.nlm.nih.gov/protein/WP_072703113.1?report=genbank&log$=prottop&blast_rank=671&RID=GW9B3RDR016","WP_072703113.1")
alkane 1-monooxygenase [unclassified Rhodococcus (in: high G+C Gram-positive bacteria)]	unclassified Rhodococcus (in: high G+C Gram-positive bacteria)	454	454	0.91	5e-158	58.53	367	=HYPERLINK("https://www.ncbi.nlm.nih.gov/protein/WP_256979141.1?report=genbank&log$=prottop&blast_rank=672&RID=GW9B3RDR016","WP_256979141.1")
alkane 1-monooxygenase [Rhodococcus sp. B10]	Rhodococcus sp. B10	454	454	0.91	6e-158	60.00	372	=HYPERLINK("https://www.ncbi.nlm.nih.gov/protein/WP_167676668.1?report=genbank&log$=prottop&blast_rank=673&RID=GW9B3RDR016","WP_167676668.1")
alkane 1-monooxygenase [Rhodococcus qingshengii]	Rhodococcus qingshengii	452	452	0.81	7e-158	60.83	337	=HYPERLINK("https://www.ncbi.nlm.nih.gov/protein/WP_209923702.1?report=genbank&log$=prottop&blast_rank=674&RID=GW9B3RDR016","WP_209923702.1")
alkane 1-monooxygenase [Rhodococcus sp. Q]	Rhodococcus sp. Q	454	454	0.89	1e-157	60.92	383	=HYPERLINK("https://www.ncbi.nlm.nih.gov/protein/WP_137876468.1?report=genbank&log$=prottop&blast_rank=675&RID=GW9B3RDR016","WP_137876468.1")
alkane 1-monooxygenase [Rhodococcus qingshengii]	Rhodococcus qingshengii	451	451	0.81	2e-157	61.01	335	=HYPERLINK("https://www.ncbi.nlm.nih.gov/protein/WP_218681827.1?report=genbank&log$=prottop&blast_rank=676&RID=GW9B3RDR016","WP_218681827.1")
alkane 1-monooxygenase [Rhodococcus ruber]	Rhodococcus ruber	452	452	0.91	2e-157	57.74	367	=HYPERLINK("https://www.ncbi.nlm.nih.gov/protein/WP_269603482.1?report=genbank&log$=prottop&blast_rank=677&RID=GW9B3RDR016","WP_269603482.1")
alkane 1-monooxygenase [Rhodococcus qingshengii]	Rhodococcus qingshengii	451	451	0.81	2e-157	61.01	337	=HYPERLINK("https://www.ncbi.nlm.nih.gov/protein/KDQ00048.1?report=genbank&log$=prottop&blast_rank=678&RID=GW9B3RDR016","KDQ00048.1")
alkane 1-monooxygenase [Rhodococcus erythropolis]	Rhodococcus erythropolis	451	451	0.81	3e-157	60.83	349	=HYPERLINK("https://www.ncbi.nlm.nih.gov/protein/OFV73565.1?report=genbank&log$=prottop&blast_rank=679&RID=GW9B3RDR016","OFV73565.1")
alkane 1-monooxygenase [Rhodococcus sp. 06-235-1A]	Rhodococcus sp. 06-235-1A	452	452	0.91	3e-157	57.48	367	=HYPERLINK("https://www.ncbi.nlm.nih.gov/protein/OZD09371.1?report=genbank&log$=prottop&blast_rank=680&RID=GW9B3RDR016","OZD09371.1")
alkane 1-monooxygenase [Rhodococcus sp. IEGM 1381]	Rhodococcus sp. IEGM 1381	452	452	0.91	4e-157	57.48	367	=HYPERLINK("https://www.ncbi.nlm.nih.gov/protein/WP_283275840.1?report=genbank&log$=prottop&blast_rank=681&RID=GW9B3RDR016","WP_283275840.1")
alkane 1-monooxygenase [unclassified Rhodococcus (in: high G+C Gram-positive bacteria)]	unclassified Rhodococcus (in: high G+C Gram-positive bacteria)	451	451	0.9	7e-157	59.84	372	=HYPERLINK("https://www.ncbi.nlm.nih.gov/protein/WP_136170697.1?report=genbank&log$=prottop&blast_rank=682&RID=GW9B3RDR016","WP_136170697.1")
alkane 1-monooxygenase [Rhodococcus]	Rhodococcus	451	451	0.95	8e-157	56.60	380	=HYPERLINK("https://www.ncbi.nlm.nih.gov/protein/WP_064075779.1?report=genbank&log$=prottop&blast_rank=683&RID=GW9B3RDR016","WP_064075779.1")
alkane 1-monooxygenase [Rhodococcus sp. Leaf278]	Rhodococcus sp. Leaf278	451	451	0.91	1e-156	57.22	367	=HYPERLINK("https://www.ncbi.nlm.nih.gov/protein/WP_235581649.1?report=genbank&log$=prottop&blast_rank=684&RID=GW9B3RDR016","WP_235581649.1")
alkane 1-monooxygenase [unclassified Rhodococcus (in: high G+C Gram-positive bacteria)]	unclassified Rhodococcus (in: high G+C Gram-positive bacteria)	452	452	0.95	1e-156	56.17	398	=HYPERLINK("https://www.ncbi.nlm.nih.gov/protein/WP_210730013.1?report=genbank&log$=prottop&blast_rank=685&RID=GW9B3RDR016","WP_210730013.1")
alkane 1-monooxygenase [Rhodococcus sp. 1168]	Rhodococcus sp. 1168	452	452	0.96	1e-156	55.89	399	=HYPERLINK("https://www.ncbi.nlm.nih.gov/protein/WP_176224896.1?report=genbank&log$=prottop&blast_rank=686&RID=GW9B3RDR016","WP_176224896.1")
alkane 1-monooxygenase [Rhodococcus sp. 1168]	Rhodococcus sp. 1168	451	451	0.96	1e-156	55.89	397	=HYPERLINK("https://www.ncbi.nlm.nih.gov/protein/ORI18425.1?report=genbank&log$=prottop&blast_rank=687&RID=GW9B3RDR016","ORI18425.1")
alkane 1-monooxygenase [Rhodococcus sp. PAMC28705]	Rhodococcus sp. PAMC28705	452	452	0.95	2e-156	56.17	420	=HYPERLINK("https://www.ncbi.nlm.nih.gov/protein/QCB50673.1?report=genbank&log$=prottop&blast_rank=688&RID=GW9B3RDR016","QCB50673.1")
alkane 1-monooxygenase [Rhodococcus sp. P1Y]	Rhodococcus sp. P1Y	450	450	0.9	3e-156	57.71	375	=HYPERLINK("https://www.ncbi.nlm.nih.gov/protein/WP_121111468.1?report=genbank&log$=prottop&blast_rank=689&RID=GW9B3RDR016","WP_121111468.1")
alkane 1-monooxygenase [Rhodococcus sp. G-MC3]	Rhodococcus sp. G-MC3	448	448	0.9	1e-155	60.64	372	=HYPERLINK("https://www.ncbi.nlm.nih.gov/protein/WP_283508827.1?report=genbank&log$=prottop&blast_rank=690&RID=GW9B3RDR016","WP_283508827.1")
alkane 1-monooxygenase [Rhodococcus]	Rhodococcus	448	448	0.94	1e-155	56.23	386	=HYPERLINK("https://www.ncbi.nlm.nih.gov/protein/WP_050656958.1?report=genbank&log$=prottop&blast_rank=691&RID=GW9B3RDR016","WP_050656958.1")
alkane 1-monooxygenase [Rhodococcus sp. C3V]	Rhodococcus sp. C3V	448	448	0.94	2e-155	56.23	386	=HYPERLINK("https://www.ncbi.nlm.nih.gov/protein/WP_276116324.1?report=genbank&log$=prottop&blast_rank=692&RID=GW9B3RDR016","WP_276116324.1")
alkane 1-monooxygenase [Rhodococcus qingshengii]	Rhodococcus qingshengii	448	448	0.94	2e-155	56.23	386	=HYPERLINK("https://www.ncbi.nlm.nih.gov/protein/WP_322942486.1?report=genbank&log$=prottop&blast_rank=693&RID=GW9B3RDR016","WP_322942486.1")
alkane 1-monooxygenase [Rhodococcus sp. KRD162]	Rhodococcus sp. KRD162	447	447	0.91	3e-155	56.69	367	=HYPERLINK("https://www.ncbi.nlm.nih.gov/protein/WP_241256813.1?report=genbank&log$=prottop&blast_rank=694&RID=GW9B3RDR016","WP_241256813.1")
alkane 1-monooxygenase [Rhodococcus qingshengii]	Rhodococcus qingshengii	447	447	0.91	3e-155	57.63	386	=HYPERLINK("https://www.ncbi.nlm.nih.gov/protein/WP_037131675.1?report=genbank&log$=prottop&blast_rank=695&RID=GW9B3RDR016","WP_037131675.1")
alkane 1-monooxygenase [Rhodococcus sp. (in: high G+C Gram-positive bacteria)]	Rhodococcus sp. (in: high G+C Gram-positive bacteria)	448	448	0.97	4e-155	55.94	403	=HYPERLINK("https://www.ncbi.nlm.nih.gov/protein/NLG54831.1?report=genbank&log$=prottop&blast_rank=696&RID=GW9B3RDR016","NLG54831.1")
alkane 1-monooxygenase [Rhodococcus]	Rhodococcus	447	447	0.94	5e-155	56.67	381	=HYPERLINK("https://www.ncbi.nlm.nih.gov/protein/WP_064113076.1?report=genbank&log$=prottop&blast_rank=697&RID=GW9B3RDR016","WP_064113076.1")
alkane 1-monooxygenase [Rhodococcus sp. H36-A4]	Rhodococcus sp. H36-A4	447	447	0.93	7e-155	56.41	397	=HYPERLINK("https://www.ncbi.nlm.nih.gov/protein/WP_269303719.1?report=genbank&log$=prottop&blast_rank=698&RID=GW9B3RDR016","WP_269303719.1")
alkane 1-monooxygenase [Rhodococcus erythropolis]	Rhodococcus erythropolis	446	446	0.92	1e-154	56.54	381	=HYPERLINK("https://www.ncbi.nlm.nih.gov/protein/WP_387415236.1?report=genbank&log$=prottop&blast_rank=699&RID=GW9B3RDR016","WP_387415236.1")
alkane 1-monooxygenase [Rhodococcus sp. H29-C3]	Rhodococcus sp. H29-C3	448	448	0.93	2e-154	56.41	440	=HYPERLINK("https://www.ncbi.nlm.nih.gov/protein/WP_283475932.1?report=genbank&log$=prottop&blast_rank=700&RID=GW9B3RDR016","WP_283475932.1")
alkane 1-monooxygenase [unclassified Rhodococcus (in: high G+C Gram-positive bacteria)]	unclassified Rhodococcus (in: high G+C Gram-positive bacteria)	446	446	0.97	2e-154	55.69	403	=HYPERLINK("https://www.ncbi.nlm.nih.gov/protein/WP_169687447.1?report=genbank&log$=prottop&blast_rank=701&RID=GW9B3RDR016","WP_169687447.1")
alkane 1-monooxygenase [Rhodococcus sp. SMB37]	Rhodococcus sp. SMB37	445	445	0.92	2e-154	55.35	376	=HYPERLINK("https://www.ncbi.nlm.nih.gov/protein/WP_054717801.1?report=genbank&log$=prottop&blast_rank=702&RID=GW9B3RDR016","WP_054717801.1")
alkane 1-monooxygenase [Rhodococcus sp. (in: high G+C Gram-positive bacteria)]	Rhodococcus sp. (in: high G+C Gram-positive bacteria)	445	445	0.94	3e-154	55.98	386	=HYPERLINK("https://www.ncbi.nlm.nih.gov/protein/WP_287976636.1?report=genbank&log$=prottop&blast_rank=703&RID=GW9B3RDR016","WP_287976636.1")
alkane 1-monooxygenase [Rhodococcus qingshengii]	Rhodococcus qingshengii	444	444	0.94	5e-154	56.15	381	=HYPERLINK("https://www.ncbi.nlm.nih.gov/protein/WP_230793400.1?report=genbank&log$=prottop&blast_rank=704&RID=GW9B3RDR016","WP_230793400.1")
alkane 1-monooxygenase [Rhodococcus sp. AW25M09]	Rhodococcus sp. AW25M09	441	441	0.91	9e-153	56.46	367	=HYPERLINK("https://www.ncbi.nlm.nih.gov/protein/WP_157226149.1?report=genbank&log$=prottop&blast_rank=705&RID=GW9B3RDR016","WP_157226149.1")
alkane 1-monooxygenase [Rhodococcus sovatensis]	Rhodococcus sovatensis	441	441	0.9	1e-152	60.11	370	=HYPERLINK("https://www.ncbi.nlm.nih.gov/protein/WP_338888106.1?report=genbank&log$=prottop&blast_rank=706&RID=GW9B3RDR016","WP_338888106.1")
alkane 1-monooxygenase [unclassified Rhodococcus (in: high G+C Gram-positive bacteria)]	unclassified Rhodococcus (in: high G+C Gram-positive bacteria)	440	440	0.94	4e-152	56.06	394	=HYPERLINK("https://www.ncbi.nlm.nih.gov/protein/WP_094611565.1?report=genbank&log$=prottop&blast_rank=707&RID=GW9B3RDR016","WP_094611565.1")
alkane 1-monooxygenase [Rhodococcus qingshengii]	Rhodococcus qingshengii	437	437	0.85	6e-152	59.04	338	=HYPERLINK("https://www.ncbi.nlm.nih.gov/protein/WP_234552782.1?report=genbank&log$=prottop&blast_rank=708&RID=GW9B3RDR016","WP_234552782.1")
alkane 1-monooxygenase [Nocardiaceae]	Nocardiaceae	439	439	0.93	7e-152	57.25	394	=HYPERLINK("https://www.ncbi.nlm.nih.gov/protein/WP_032396810.1?report=genbank&log$=prottop&blast_rank=709&RID=GW9B3RDR016","WP_032396810.1")
alkane 1-monooxygenase [unclassified Rhodococcus (in: high G+C Gram-positive bacteria)]	unclassified Rhodococcus (in: high G+C Gram-positive bacteria)	439	439	0.93	7e-152	57.25	398	=HYPERLINK("https://www.ncbi.nlm.nih.gov/protein/WP_094682498.1?report=genbank&log$=prottop&blast_rank=710&RID=GW9B3RDR016","WP_094682498.1")
alkane 1-monooxygenase [Rhodococcus sp. EPR-157]	Rhodococcus sp. EPR-157	439	439	0.85	7e-152	58.43	384	=HYPERLINK("https://www.ncbi.nlm.nih.gov/protein/WP_068369014.1?report=genbank&log$=prottop&blast_rank=711&RID=GW9B3RDR016","WP_068369014.1")
alkane 1-monooxygenase [unclassified Rhodococcus (in: high G+C Gram-positive bacteria)]	unclassified Rhodococcus (in: high G+C Gram-positive bacteria)	439	439	0.9	7e-152	56.91	381	=HYPERLINK("https://www.ncbi.nlm.nih.gov/protein/WP_054186608.1?report=genbank&log$=prottop&blast_rank=712&RID=GW9B3RDR016","WP_054186608.1")
alkane 1-monooxygenase [Rhodococcus sp. EPR-157]	Rhodococcus sp. EPR-157	438	438	0.9	7e-152	59.57	369	=HYPERLINK("https://www.ncbi.nlm.nih.gov/protein/WP_068371251.1?report=genbank&log$=prottop&blast_rank=713&RID=GW9B3RDR016","WP_068371251.1")
alkane 1-monooxygenase [Rhodococcus jostii]	Rhodococcus jostii	440	440	0.82	8e-152	61.18	406	=HYPERLINK("https://www.ncbi.nlm.nih.gov/protein/WP_378474738.1?report=genbank&log$=prottop&blast_rank=714&RID=GW9B3RDR016","WP_378474738.1")
alkane 1-monooxygenase [Rhodococcus sp. 14-2496-1d]	Rhodococcus sp. 14-2496-1d	439	439	0.93	1e-151	56.99	394	=HYPERLINK("https://www.ncbi.nlm.nih.gov/protein/WP_094684501.1?report=genbank&log$=prottop&blast_rank=715&RID=GW9B3RDR016","WP_094684501.1")
alkane 1-monooxygenase [Rhodococcus erythropolis]	Rhodococcus erythropolis	437	437	0.88	1e-151	56.95	364	=HYPERLINK("https://www.ncbi.nlm.nih.gov/protein/WP_197940481.1?report=genbank&log$=prottop&blast_rank=716&RID=GW9B3RDR016","WP_197940481.1")
alkane 1-monooxygenase [Rhodococcus sp. IEGM 1374]	Rhodococcus sp. IEGM 1374	438	438	0.93	2e-151	56.99	395	=HYPERLINK("https://www.ncbi.nlm.nih.gov/protein/WP_317797967.1?report=genbank&log$=prottop&blast_rank=717&RID=GW9B3RDR016","WP_317797967.1")
fatty acid desaturase [Rhodococcus sp. (in: high G+C Gram-positive bacteria)]	Rhodococcus sp. (in: high G+C Gram-positive bacteria)	433	433	0.66	4e-151	73.19	288	=HYPERLINK("https://www.ncbi.nlm.nih.gov/protein/MDX5455759.1?report=genbank&log$=prottop&blast_rank=718&RID=GW9B3RDR016","MDX5455759.1")
alkane 1-monooxygenase [Rhodococcus sp. (in: high G+C Gram-positive bacteria)]	Rhodococcus sp. (in: high G+C Gram-positive bacteria)	437	437	0.94	6e-151	55.98	394	=HYPERLINK("https://www.ncbi.nlm.nih.gov/protein/MDZ7930792.1?report=genbank&log$=prottop&blast_rank=719&RID=GW9B3RDR016","MDZ7930792.1")
alkane 1-monooxygenase [Rhodococcus sp. KRD162]	Rhodococcus sp. KRD162	437	437	0.94	7e-151	56.38	395	=HYPERLINK("https://www.ncbi.nlm.nih.gov/protein/WP_206487302.1?report=genbank&log$=prottop&blast_rank=720&RID=GW9B3RDR016","WP_206487302.1")
alkane 1-monooxygenase [unclassified Rhodococcus (in: high G+C Gram-positive bacteria)]	unclassified Rhodococcus (in: high G+C Gram-positive bacteria)	437	437	0.93	7e-151	56.99	395	=HYPERLINK("https://www.ncbi.nlm.nih.gov/protein/WP_068048587.1?report=genbank&log$=prottop&blast_rank=721&RID=GW9B3RDR016","WP_068048587.1")
alkane 1-monooxygenase [Rhodococcus erythropolis]	Rhodococcus erythropolis	435	435	0.86	8e-151	58.33	353	=HYPERLINK("https://www.ncbi.nlm.nih.gov/protein/MBH5141011.1?report=genbank&log$=prottop&blast_rank=722&RID=GW9B3RDR016","MBH5141011.1")
alkane 1-monooxygenase [Rhodococcus erythropolis]	Rhodococcus erythropolis	435	435	0.86	9e-151	58.33	357	=HYPERLINK("https://www.ncbi.nlm.nih.gov/protein/WP_232252626.1?report=genbank&log$=prottop&blast_rank=723&RID=GW9B3RDR016","WP_232252626.1")
alkane 1-monooxygenase [unclassified Rhodococcus (in: high G+C Gram-positive bacteria)]	unclassified Rhodococcus (in: high G+C Gram-positive bacteria)	436	436	0.94	1e-150	56.06	398	=HYPERLINK("https://www.ncbi.nlm.nih.gov/protein/WP_094629145.1?report=genbank&log$=prottop&blast_rank=724&RID=GW9B3RDR016","WP_094629145.1")
alkane 1-monooxygenase [Rhodococcus sp. ANT_H53B]	Rhodococcus sp. ANT_H53B	436	436	0.93	1e-150	56.99	393	=HYPERLINK("https://www.ncbi.nlm.nih.gov/protein/WP_149406835.1?report=genbank&log$=prottop&blast_rank=725&RID=GW9B3RDR016","WP_149406835.1")
alkane 1-monooxygenase [Rhodococcus sp. IEGM 1330]	Rhodococcus sp. IEGM 1330	436	436	0.93	1e-150	56.74	394	=HYPERLINK("https://www.ncbi.nlm.nih.gov/protein/WP_317805603.1?report=genbank&log$=prottop&blast_rank=726&RID=GW9B3RDR016","WP_317805603.1")
alkane 1-monooxygenase [Rhodococcus sp. BS-15]	Rhodococcus sp. BS-15	436	436	0.94	2e-150	55.98	394	=HYPERLINK("https://www.ncbi.nlm.nih.gov/protein/WP_128644657.1?report=genbank&log$=prottop&blast_rank=727&RID=GW9B3RDR016","WP_128644657.1")
alkane 1-monooxygenase [unclassified Rhodococcus (in: high G+C Gram-positive bacteria)]	unclassified Rhodococcus (in: high G+C Gram-positive bacteria)	436	436	0.93	2e-150	56.99	395	=HYPERLINK("https://www.ncbi.nlm.nih.gov/protein/WP_094640534.1?report=genbank&log$=prottop&blast_rank=728&RID=GW9B3RDR016","WP_094640534.1")
alkane 1-monooxygenase [Rhodococcus]	Rhodococcus	436	436	0.93	2e-150	56.99	393	=HYPERLINK("https://www.ncbi.nlm.nih.gov/protein/WP_317549208.1?report=genbank&log$=prottop&blast_rank=729&RID=GW9B3RDR016","WP_317549208.1")
alkane 1-monooxygenase [Rhodococcus sp. 14-1411-2a]	Rhodococcus sp. 14-1411-2a	435	435	0.93	4e-150	56.74	395	=HYPERLINK("https://www.ncbi.nlm.nih.gov/protein/WP_094687218.1?report=genbank&log$=prottop&blast_rank=730&RID=GW9B3RDR016","WP_094687218.1")
alkane 1-monooxygenase [Rhodococcus sp. Leaf278]	Rhodococcus sp. Leaf278	435	435	0.93	4e-150	56.48	395	=HYPERLINK("https://www.ncbi.nlm.nih.gov/protein/WP_057476832.1?report=genbank&log$=prottop&blast_rank=731&RID=GW9B3RDR016","WP_057476832.1")
alkane 1-monooxygenase [Rhodococcus sp. 06-418-5]	Rhodococcus sp. 06-418-5	435	435	0.94	4e-150	55.81	394	=HYPERLINK("https://www.ncbi.nlm.nih.gov/protein/WP_094656594.1?report=genbank&log$=prottop&blast_rank=732&RID=GW9B3RDR016","WP_094656594.1")
alkane 1-monooxygenase [Rhodococcus sp. SBT000017]	Rhodococcus sp. SBT000017	435	435	0.93	4e-150	56.74	393	=HYPERLINK("https://www.ncbi.nlm.nih.gov/protein/WP_121871446.1?report=genbank&log$=prottop&blast_rank=733&RID=GW9B3RDR016","WP_121871446.1")
alkane 1-monooxygenase [Rhodococcus sp. (in: high G+C Gram-positive bacteria)]	Rhodococcus sp. (in: high G+C Gram-positive bacteria)	435	435	0.93	5e-150	56.74	393	=HYPERLINK("https://www.ncbi.nlm.nih.gov/protein/MDI6628378.1?report=genbank&log$=prottop&blast_rank=734&RID=GW9B3RDR016","MDI6628378.1")
alkane 1-monooxygenase [unclassified Rhodococcus (in: high G+C Gram-positive bacteria)]	unclassified Rhodococcus (in: high G+C Gram-positive bacteria)	435	435	0.91	5e-150	57.41	395	=HYPERLINK("https://www.ncbi.nlm.nih.gov/protein/WP_094620298.1?report=genbank&log$=prottop&blast_rank=735&RID=GW9B3RDR016","WP_094620298.1")
alkane 1-monooxygenase [Rhodococcus]	Rhodococcus	434	434	0.93	8e-150	56.74	393	=HYPERLINK("https://www.ncbi.nlm.nih.gov/protein/WP_283347214.1?report=genbank&log$=prottop&blast_rank=736&RID=GW9B3RDR016","WP_283347214.1")
alkane 1-monooxygenase [Rhodococcus sp. WWJCD1]	Rhodococcus sp. WWJCD1	434	434	0.92	1e-149	56.70	395	=HYPERLINK("https://www.ncbi.nlm.nih.gov/protein/WP_094608802.1?report=genbank&log$=prottop&blast_rank=737&RID=GW9B3RDR016","WP_094608802.1")
alkane 1-monooxygenase [Rhodococcus ruber]	Rhodococcus ruber	433	433	0.92	2e-149	56.70	395	=HYPERLINK("https://www.ncbi.nlm.nih.gov/protein/WP_269602126.1?report=genbank&log$=prottop&blast_rank=738&RID=GW9B3RDR016","WP_269602126.1")
alkane 1-monooxygenase [Rhodococcus sp. IEGM 1381]	Rhodococcus sp. IEGM 1381	433	433	0.92	3e-149	56.44	395	=HYPERLINK("https://www.ncbi.nlm.nih.gov/protein/WP_283273849.1?report=genbank&log$=prottop&blast_rank=739&RID=GW9B3RDR016","WP_283273849.1")
alkane 1-monooxygenase [Rhodococcus sp. 06-235-1A]	Rhodococcus sp. 06-235-1A	431	431	0.94	2e-148	54.80	395	=HYPERLINK("https://www.ncbi.nlm.nih.gov/protein/WP_094677155.1?report=genbank&log$=prottop&blast_rank=740&RID=GW9B3RDR016","WP_094677155.1")
alkane 1-monooxygenase [Nocardiaceae]	Nocardiaceae	430	430	0.93	3e-148	56.48	394	=HYPERLINK("https://www.ncbi.nlm.nih.gov/protein/WP_052048031.1?report=genbank&log$=prottop&blast_rank=741&RID=GW9B3RDR016","WP_052048031.1")
alkane 1-monooxygenase [Rhodococcus sp. KBS0724]	Rhodococcus sp. KBS0724	429	429	0.96	5e-148	52.26	392	=HYPERLINK("https://www.ncbi.nlm.nih.gov/protein/WP_138868705.1?report=genbank&log$=prottop&blast_rank=742&RID=GW9B3RDR016","WP_138868705.1")
alkane-1-monooxygenase [Rhodococcus gordoniae]	Rhodococcus gordoniae	422	422	0.51	6e-148	95.79	214	=HYPERLINK("https://www.ncbi.nlm.nih.gov/protein/AHA51143.1?report=genbank&log$=prottop&blast_rank=743&RID=GW9B3RDR016","AHA51143.1")
alkane 1-monooxygenase [unclassified Rhodococcus (in: high G+C Gram-positive bacteria)]	unclassified Rhodococcus (in: high G+C Gram-positive bacteria)	429	429	0.91	9e-148	57.14	394	=HYPERLINK("https://www.ncbi.nlm.nih.gov/protein/WP_094635036.1?report=genbank&log$=prottop&blast_rank=744&RID=GW9B3RDR016","WP_094635036.1")
alkane 1-monooxygenase [Rhodococcus sp. 14-2483-1-1]	Rhodococcus sp. 14-2483-1-1	429	429	0.92	1e-147	55.93	395	=HYPERLINK("https://www.ncbi.nlm.nih.gov/protein/WP_094737619.1?report=genbank&log$=prottop&blast_rank=745&RID=GW9B3RDR016","WP_094737619.1")
alkane 1-monooxygenase [Rhodococcus sp. NPDC006774]	Rhodococcus sp. NPDC006774	429	429	0.92	1e-147	56.81	394	=HYPERLINK("https://www.ncbi.nlm.nih.gov/protein/WP_358368675.1?report=genbank&log$=prottop&blast_rank=746&RID=GW9B3RDR016","WP_358368675.1")
alkane 1-monooxygenase [Rhodococcus sp. (in: high G+C Gram-positive bacteria)]	Rhodococcus sp. (in: high G+C Gram-positive bacteria)	424	424	0.65	1e-147	72.69	284	=HYPERLINK("https://www.ncbi.nlm.nih.gov/protein/MER2223890.1?report=genbank&log$=prottop&blast_rank=747&RID=GW9B3RDR016","MER2223890.1")
alkane-1-monooxygenase [Rhodococcus pyridinivorans]	Rhodococcus pyridinivorans	421	421	0.51	2e-147	96.24	213	=HYPERLINK("https://www.ncbi.nlm.nih.gov/protein/AHA51169.1?report=genbank&log$=prottop&blast_rank=748&RID=GW9B3RDR016","AHA51169.1")
alkane 1-monooxygenase [Rhodococcus rhodochrous]	Rhodococcus rhodochrous	427	427	0.91	2e-147	57.11	373	=HYPERLINK("https://www.ncbi.nlm.nih.gov/protein/WP_308188113.1?report=genbank&log$=prottop&blast_rank=749&RID=GW9B3RDR016","WP_308188113.1")
alkane 1-monooxygenase [Rhodococcus sp. 15-649-2-2]	Rhodococcus sp. 15-649-2-2	427	427	0.92	3e-147	55.67	395	=HYPERLINK("https://www.ncbi.nlm.nih.gov/protein/WP_094703263.1?report=genbank&log$=prottop&blast_rank=750&RID=GW9B3RDR016","WP_094703263.1")
alkane 1-monooxygenase [Rhodococcus globerulus]	Rhodococcus globerulus	427	427	0.94	4e-147	51.79	381	=HYPERLINK("https://www.ncbi.nlm.nih.gov/protein/WP_092807671.1?report=genbank&log$=prottop&blast_rank=751&RID=GW9B3RDR016","WP_092807671.1")
alkane 1-monooxygenase [Rhodococcus globerulus]	Rhodococcus globerulus	426	426	0.94	7e-147	51.79	381	=HYPERLINK("https://www.ncbi.nlm.nih.gov/protein/WP_336879315.1?report=genbank&log$=prottop&blast_rank=752&RID=GW9B3RDR016","WP_336879315.1")
alkane 1-monooxygenase [Rhodococcus sp. MS16]	Rhodococcus sp. MS16	426	426	0.94	8e-147	51.79	381	=HYPERLINK("https://www.ncbi.nlm.nih.gov/protein/WP_172935589.1?report=genbank&log$=prottop&blast_rank=753&RID=GW9B3RDR016","WP_172935589.1")
alkane 1-monooxygenase [Rhodococcus]	Rhodococcus	426	426	0.94	9e-147	51.79	381	=HYPERLINK("https://www.ncbi.nlm.nih.gov/protein/WP_045067861.1?report=genbank&log$=prottop&blast_rank=754&RID=GW9B3RDR016","WP_045067861.1")
alkane 1-monooxygenase [Rhodococcus sp. (in: high G+C Gram-positive bacteria)]	Rhodococcus sp. (in: high G+C Gram-positive bacteria)	422	422	0.71	1e-146	65.10	290	=HYPERLINK("https://www.ncbi.nlm.nih.gov/protein/MET0796939.1?report=genbank&log$=prottop&blast_rank=755&RID=GW9B3RDR016","MET0796939.1")
alkane 1-monooxygenase [Rhodococcus sp. IEGM 1366]	Rhodococcus sp. IEGM 1366	426	426	0.95	1e-146	52.14	392	=HYPERLINK("https://www.ncbi.nlm.nih.gov/protein/WP_317823632.1?report=genbank&log$=prottop&blast_rank=756&RID=GW9B3RDR016","WP_317823632.1")
alkane 1-monooxygenase [Rhodococcus]	Rhodococcus	425	425	0.94	2e-146	51.79	381	=HYPERLINK("https://www.ncbi.nlm.nih.gov/protein/WP_095886384.1?report=genbank&log$=prottop&blast_rank=757&RID=GW9B3RDR016","WP_095886384.1")
alkane 1-monooxygenase [Rhodococcus globerulus]	Rhodococcus globerulus	425	425	0.94	2e-146	51.79	381	=HYPERLINK("https://www.ncbi.nlm.nih.gov/protein/WP_233365145.1?report=genbank&log$=prottop&blast_rank=758&RID=GW9B3RDR016","WP_233365145.1")
alkane 1-monooxygenase [unclassified Rhodococcus (in: high G+C Gram-positive bacteria)]	unclassified Rhodococcus (in: high G+C Gram-positive bacteria)	425	425	0.91	3e-146	54.38	385	=HYPERLINK("https://www.ncbi.nlm.nih.gov/protein/WP_141489096.1?report=genbank&log$=prottop&blast_rank=759&RID=GW9B3RDR016","WP_141489096.1")
alkane 1-monooxygenase [Rhodococcus sp. KRD175]	Rhodococcus sp. KRD175	426	426	0.95	3e-146	54.18	408	=HYPERLINK("https://www.ncbi.nlm.nih.gov/protein/WP_206499062.1?report=genbank&log$=prottop&blast_rank=760&RID=GW9B3RDR016","WP_206499062.1")
alkane 1-monooxygenase [Rhodococcus sp. WS3]	Rhodococcus sp. WS3	424	424	0.94	4e-146	51.53	381	=HYPERLINK("https://www.ncbi.nlm.nih.gov/protein/WP_141485623.1?report=genbank&log$=prottop&blast_rank=761&RID=GW9B3RDR016","WP_141485623.1")
alkane-1-monooxygenase [Rhodococcus pyridinivorans]	Rhodococcus pyridinivorans	416	416	0.5	2e-145	96.19	210	=HYPERLINK("https://www.ncbi.nlm.nih.gov/protein/AHA51142.1?report=genbank&log$=prottop&blast_rank=762&RID=GW9B3RDR016","AHA51142.1")
alkane 1-monooxygenase [Rhodococcus sp. (in: high G+C Gram-positive bacteria)]	Rhodococcus sp. (in: high G+C Gram-positive bacteria)	420	420	0.91	2e-144	54.38	383	=HYPERLINK("https://www.ncbi.nlm.nih.gov/protein/WP_347873520.1?report=genbank&log$=prottop&blast_rank=763&RID=GW9B3RDR016","WP_347873520.1")
alkane 1-monooxygenase [Rhodococcus sp. ARC_M6]	Rhodococcus sp. ARC_M6	420	420	0.9	2e-144	53.72	380	=HYPERLINK("https://www.ncbi.nlm.nih.gov/protein/WP_243618319.1?report=genbank&log$=prottop&blast_rank=764&RID=GW9B3RDR016","WP_243618319.1")
alkane 1-monooxygenase [Rhodococcus sp. (in: high G+C Gram-positive bacteria)]	Rhodococcus sp. (in: high G+C Gram-positive bacteria)	419	419	0.9	3e-144	54.96	383	=HYPERLINK("https://www.ncbi.nlm.nih.gov/protein/WP_350489769.1?report=genbank&log$=prottop&blast_rank=765&RID=GW9B3RDR016","WP_350489769.1")
alkane 1-monooxygenase [Rhodococcus]	Rhodococcus	419	419	0.93	4e-144	53.08	383	=HYPERLINK("https://www.ncbi.nlm.nih.gov/protein/WP_054826870.1?report=genbank&log$=prottop&blast_rank=766&RID=GW9B3RDR016","WP_054826870.1")
alkane 1-monooxygenase [Rhodococcus]	Rhodococcus	419	419	0.93	4e-144	53.08	383	=HYPERLINK("https://www.ncbi.nlm.nih.gov/protein/WP_165639160.1?report=genbank&log$=prottop&blast_rank=767&RID=GW9B3RDR016","WP_165639160.1")
alkane 1-monooxygenase [uncultured Rhodococcus sp.]	uncultured Rhodococcus sp.	419	419	0.93	6e-144	52.82	383	=HYPERLINK("https://www.ncbi.nlm.nih.gov/protein/WP_314676711.1?report=genbank&log$=prottop&blast_rank=768&RID=GW9B3RDR016","WP_314676711.1")
alkane 1-monooxygenase [Rhodococcus]	Rhodococcus	419	419	0.93	6e-144	52.82	383	=HYPERLINK("https://www.ncbi.nlm.nih.gov/protein/WP_054187600.1?report=genbank&log$=prottop&blast_rank=769&RID=GW9B3RDR016","WP_054187600.1")
alkane 1-monooxygenase [Rhodococcus sp. OK302]	Rhodococcus sp. OK302	419	419	0.9	6e-144	53.99	380	=HYPERLINK("https://www.ncbi.nlm.nih.gov/protein/WP_094275680.1?report=genbank&log$=prottop&blast_rank=770&RID=GW9B3RDR016","WP_094275680.1")
alkane 1-monooxygenase [Rhodococcus sp. AW25M09]	Rhodococcus sp. AW25M09	417	417	0.81	8e-144	59.35	359	=HYPERLINK("https://www.ncbi.nlm.nih.gov/protein/WP_008711128.1?report=genbank&log$=prottop&blast_rank=771&RID=GW9B3RDR016","WP_008711128.1")
alkane 1-monooxygenase [Rhodococcus]	Rhodococcus	418	418	0.93	8e-144	52.82	383	=HYPERLINK("https://www.ncbi.nlm.nih.gov/protein/WP_003943656.1?report=genbank&log$=prottop&blast_rank=772&RID=GW9B3RDR016","WP_003943656.1")
alkane 1-monooxygenase [Rhodococcus sp. C1]	Rhodococcus sp. C1	418	418	0.93	9e-144	53.08	383	=HYPERLINK("https://www.ncbi.nlm.nih.gov/protein/WP_228401964.1?report=genbank&log$=prottop&blast_rank=773&RID=GW9B3RDR016","WP_228401964.1")
alkane 1-monooxygenase [Rhodococcus]	Rhodococcus	418	418	0.93	1e-143	52.82	383	=HYPERLINK("https://www.ncbi.nlm.nih.gov/protein/WP_007726486.1?report=genbank&log$=prottop&blast_rank=774&RID=GW9B3RDR016","WP_007726486.1")
alkane 1-monooxygenase [Rhodococcus]	Rhodococcus	418	418	0.93	1e-143	52.56	383	=HYPERLINK("https://www.ncbi.nlm.nih.gov/protein/WP_063315140.1?report=genbank&log$=prottop&blast_rank=775&RID=GW9B3RDR016","WP_063315140.1")
alkane 1-monooxygenase [Rhodococcus qingshengii]	Rhodococcus qingshengii	418	418	0.93	1e-143	52.82	383	=HYPERLINK("https://www.ncbi.nlm.nih.gov/protein/WP_387482054.1?report=genbank&log$=prottop&blast_rank=776&RID=GW9B3RDR016","WP_387482054.1")
alkane 1-monooxygenase [Rhodococcus sp. KB6]	Rhodococcus sp. KB6	418	418	0.93	1e-143	52.56	383	=HYPERLINK("https://www.ncbi.nlm.nih.gov/protein/WP_058038977.1?report=genbank&log$=prottop&blast_rank=777&RID=GW9B3RDR016","WP_058038977.1")
alkane 1-monooxygenase [Rhodococcus]	Rhodococcus	418	418	0.93	2e-143	52.82	383	=HYPERLINK("https://www.ncbi.nlm.nih.gov/protein/WP_030535917.1?report=genbank&log$=prottop&blast_rank=778&RID=GW9B3RDR016","WP_030535917.1")
alkane 1-monooxygenase [Rhodococcus qingshengii]	Rhodococcus qingshengii	417	417	0.91	2e-143	53.32	383	=HYPERLINK("https://www.ncbi.nlm.nih.gov/protein/WP_118602936.1?report=genbank&log$=prottop&blast_rank=779&RID=GW9B3RDR016","WP_118602936.1")
alkane 1-monooxygenase [Rhodococcus]	Rhodococcus	417	417	0.93	2e-143	52.82	383	=HYPERLINK("https://www.ncbi.nlm.nih.gov/protein/WP_070385366.1?report=genbank&log$=prottop&blast_rank=780&RID=GW9B3RDR016","WP_070385366.1")
alkane 1-monooxygenase [Rhodococcus qingshengii]	Rhodococcus qingshengii	417	417	0.93	2e-143	52.82	383	=HYPERLINK("https://www.ncbi.nlm.nih.gov/protein/WP_387389453.1?report=genbank&log$=prottop&blast_rank=781&RID=GW9B3RDR016","WP_387389453.1")
alkane 1-monooxygenase [Rhodococcus sp. KBW08]	Rhodococcus sp. KBW08	417	417	0.93	2e-143	53.08	383	=HYPERLINK("https://www.ncbi.nlm.nih.gov/protein/WP_124569953.1?report=genbank&log$=prottop&blast_rank=782&RID=GW9B3RDR016","WP_124569953.1")
alkane-1-monooxygenase [Rhodococcus rhodochrous]	Rhodococcus rhodochrous	410	410	0.48	2e-143	100.00	202	=HYPERLINK("https://www.ncbi.nlm.nih.gov/protein/AHA51175.1?report=genbank&log$=prottop&blast_rank=783&RID=GW9B3RDR016","AHA51175.1")
alkane 1-monooxygenase [Rhodococcus kronopolitis]	Rhodococcus kronopolitis	417	417	0.97	3e-143	55.58	391	=HYPERLINK("https://www.ncbi.nlm.nih.gov/protein/WP_378416339.1?report=genbank&log$=prottop&blast_rank=784&RID=GW9B3RDR016","WP_378416339.1")
alkane 1-monooxygenase [Rhodococcus erythropolis]	Rhodococcus erythropolis	417	417	0.94	3e-143	51.79	383	=HYPERLINK("https://www.ncbi.nlm.nih.gov/protein/WP_019747501.1?report=genbank&log$=prottop&blast_rank=785&RID=GW9B3RDR016","WP_019747501.1")
alkane 1-monooxygenase [Nocardiaceae]	Nocardiaceae	417	417	0.92	3e-143	55.73	393	=HYPERLINK("https://www.ncbi.nlm.nih.gov/protein/WP_094695911.1?report=genbank&log$=prottop&blast_rank=786&RID=GW9B3RDR016","WP_094695911.1")
alkane 1-monooxygenase [Rhodococcus qingshengii]	Rhodococcus qingshengii	417	417	0.93	4e-143	52.56	383	=HYPERLINK("https://www.ncbi.nlm.nih.gov/protein/WP_261257952.1?report=genbank&log$=prottop&blast_rank=787&RID=GW9B3RDR016","WP_261257952.1")
alkane 1-monooxygenase [Rhodococcus]	Rhodococcus	417	417	0.91	4e-143	53.05	383	=HYPERLINK("https://www.ncbi.nlm.nih.gov/protein/WP_042453481.1?report=genbank&log$=prottop&blast_rank=788&RID=GW9B3RDR016","WP_042453481.1")
alkane 1-monooxygenase [Rhodococcus sp. (in: high G+C Gram-positive bacteria)]	Rhodococcus sp. (in: high G+C Gram-positive bacteria)	417	417	0.91	4e-143	53.05	383	=HYPERLINK("https://www.ncbi.nlm.nih.gov/protein/MDN5545458.1?report=genbank&log$=prottop&blast_rank=789&RID=GW9B3RDR016","MDN5545458.1")
alkane-1-monooxygenase [Rhodococcus rhodochrous]	Rhodococcus rhodochrous	409	409	0.49	5e-143	100.00	203	=HYPERLINK("https://www.ncbi.nlm.nih.gov/protein/AHA51144.1?report=genbank&log$=prottop&blast_rank=790&RID=GW9B3RDR016","AHA51144.1")
alkane 1-monooxygenase [Nocardiaceae]	Nocardiaceae	416	416	0.92	7e-143	55.73	393	=HYPERLINK("https://www.ncbi.nlm.nih.gov/protein/WP_052068784.1?report=genbank&log$=prottop&blast_rank=791&RID=GW9B3RDR016","WP_052068784.1")
alkane 1-monooxygenase [unclassified Rhodococcus (in: high G+C Gram-positive bacteria)]	unclassified Rhodococcus (in: high G+C Gram-positive bacteria)	416	416	0.92	7e-143	55.73	393	=HYPERLINK("https://www.ncbi.nlm.nih.gov/protein/WP_094644076.1?report=genbank&log$=prottop&blast_rank=792&RID=GW9B3RDR016","WP_094644076.1")
alkane 1-monooxygenase [Rhodococcus sp. IEGM 1379]	Rhodococcus sp. IEGM 1379	416	416	0.93	8e-143	52.19	380	=HYPERLINK("https://www.ncbi.nlm.nih.gov/protein/WP_283259649.1?report=genbank&log$=prottop&blast_rank=793&RID=GW9B3RDR016","WP_283259649.1")
alkane 1-monooxygenase [Rhodococcus erythropolis]	Rhodococcus erythropolis	416	416	0.93	9e-143	52.56	383	=HYPERLINK("https://www.ncbi.nlm.nih.gov/protein/MDF2470824.1?report=genbank&log$=prottop&blast_rank=794&RID=GW9B3RDR016","MDF2470824.1")
alkane 1-monooxygenase [Rhodococcus sp. (in: high G+C Gram-positive bacteria)]	Rhodococcus sp. (in: high G+C Gram-positive bacteria)	416	416	0.9	1e-142	54.42	383	=HYPERLINK("https://www.ncbi.nlm.nih.gov/protein/MET0797812.1?report=genbank&log$=prottop&blast_rank=795&RID=GW9B3RDR016","MET0797812.1")
alkane 1-monooxygenase [Rhodococcus]	Rhodococcus	416	416	0.9	1e-142	54.42	383	=HYPERLINK("https://www.ncbi.nlm.nih.gov/protein/WP_283377482.1?report=genbank&log$=prottop&blast_rank=796&RID=GW9B3RDR016","WP_283377482.1")
alkane 1-monooxygenase [Rhodococcus qingshengii]	Rhodococcus qingshengii	416	416	0.93	1e-142	52.56	383	=HYPERLINK("https://www.ncbi.nlm.nih.gov/protein/WP_378504168.1?report=genbank&log$=prottop&blast_rank=797&RID=GW9B3RDR016","WP_378504168.1")
alkane 1-monooxygenase [Rhodococcus qingshengii]	Rhodococcus qingshengii	415	415	0.93	1e-142	52.56	383	=HYPERLINK("https://www.ncbi.nlm.nih.gov/protein/WP_373937198.1?report=genbank&log$=prottop&blast_rank=798&RID=GW9B3RDR016","WP_373937198.1")
alkane 1-monooxygenase [Nocardiaceae]	Nocardiaceae	415	415	0.92	3e-142	55.47	393	=HYPERLINK("https://www.ncbi.nlm.nih.gov/protein/WP_052060806.1?report=genbank&log$=prottop&blast_rank=799&RID=GW9B3RDR016","WP_052060806.1")
alkane 1-monooxygenase [Nocardiaceae]	Nocardiaceae	414	414	0.92	9e-142	55.21	393	=HYPERLINK("https://www.ncbi.nlm.nih.gov/protein/WP_052056547.1?report=genbank&log$=prottop&blast_rank=800&RID=GW9B3RDR016","WP_052056547.1")
alkane 1-monooxygenase [Rhodococcus sp. (in: high G+C Gram-positive bacteria)]	Rhodococcus sp. (in: high G+C Gram-positive bacteria)	413	413	0.9	1e-141	54.16	383	=HYPERLINK("https://www.ncbi.nlm.nih.gov/protein/WP_296555309.1?report=genbank&log$=prottop&blast_rank=801&RID=GW9B3RDR016","WP_296555309.1")
alkane 1-monooxygenase [unclassified Rhodococcus (in: high G+C Gram-positive bacteria)]	unclassified Rhodococcus (in: high G+C Gram-positive bacteria)	413	413	0.92	2e-141	55.21	393	=HYPERLINK("https://www.ncbi.nlm.nih.gov/protein/WP_094621882.1?report=genbank&log$=prottop&blast_rank=802&RID=GW9B3RDR016","WP_094621882.1")
alkane 1-monooxygenase [Rhodococcus sp. 06-1460-1B]	Rhodococcus sp. 06-1460-1B	413	413	0.92	2e-141	55.21	393	=HYPERLINK("https://www.ncbi.nlm.nih.gov/protein/WP_094662242.1?report=genbank&log$=prottop&blast_rank=803&RID=GW9B3RDR016","WP_094662242.1")
alkane 1-monooxygenase [Rhodococcus sp. EXRC-4A-4]	Rhodococcus sp. EXRC-4A-4	412	412	0.93	2e-141	54.76	393	=HYPERLINK("https://www.ncbi.nlm.nih.gov/protein/WP_341443132.1?report=genbank&log$=prottop&blast_rank=804&RID=GW9B3RDR016","WP_341443132.1")
alkane 1-monooxygenase [Rhodococcus sp. IEGM 1354]	Rhodococcus sp. IEGM 1354	412	412	0.93	3e-141	55.01	393	=HYPERLINK("https://www.ncbi.nlm.nih.gov/protein/WP_283311108.1?report=genbank&log$=prottop&blast_rank=805&RID=GW9B3RDR016","WP_283311108.1")
alkane 1-monooxygenase [Rhodococcus sp. Leaf233]	Rhodococcus sp. Leaf233	412	412	0.92	3e-141	54.95	393	=HYPERLINK("https://www.ncbi.nlm.nih.gov/protein/WP_057474495.1?report=genbank&log$=prottop&blast_rank=806&RID=GW9B3RDR016","WP_057474495.1")
alkane 1-monooxygenase [Nocardiaceae]	Nocardiaceae	412	412	0.92	5e-141	54.95	393	=HYPERLINK("https://www.ncbi.nlm.nih.gov/protein/WP_045841607.1?report=genbank&log$=prottop&blast_rank=807&RID=GW9B3RDR016","WP_045841607.1")
alkane 1-monooxygenase [Rhodococcus sp. (in: high G+C Gram-positive bacteria)]	Rhodococcus sp. (in: high G+C Gram-positive bacteria)	412	412	0.92	5e-141	54.95	393	=HYPERLINK("https://www.ncbi.nlm.nih.gov/protein/MCX6490590.1?report=genbank&log$=prottop&blast_rank=808&RID=GW9B3RDR016","MCX6490590.1")
alkane 1-monooxygenase [Nocardiaceae]	Nocardiaceae	411	411	0.92	6e-141	54.95	393	=HYPERLINK("https://www.ncbi.nlm.nih.gov/protein/WP_201010242.1?report=genbank&log$=prottop&blast_rank=809&RID=GW9B3RDR016","WP_201010242.1")
alkane 1-monooxygenase [Rhodococcus sp. 1R11]	Rhodococcus sp. 1R11	411	411	0.92	7e-141	54.81	393	=HYPERLINK("https://www.ncbi.nlm.nih.gov/protein/WP_135047620.1?report=genbank&log$=prottop&blast_rank=810&RID=GW9B3RDR016","WP_135047620.1")
alkane 1-monooxygenase [Rhodococcus sp. (in: high G+C Gram-positive bacteria)]	Rhodococcus sp. (in: high G+C Gram-positive bacteria)	411	411	0.92	7e-141	55.21	393	=HYPERLINK("https://www.ncbi.nlm.nih.gov/protein/MBJ7323540.1?report=genbank&log$=prottop&blast_rank=811&RID=GW9B3RDR016","MBJ7323540.1")
alkane 1-monooxygenase [Rhodococcus sp. ARC_M5]	Rhodococcus sp. ARC_M5	411	411	0.93	8e-141	54.76	393	=HYPERLINK("https://www.ncbi.nlm.nih.gov/protein/WP_243609495.1?report=genbank&log$=prottop&blast_rank=812&RID=GW9B3RDR016","WP_243609495.1")
alkane 1-monooxygenase [Rhodococcus sp. ARC_M12]	Rhodococcus sp. ARC_M12	411	411	0.93	8e-141	54.76	393	=HYPERLINK("https://www.ncbi.nlm.nih.gov/protein/WP_243596594.1?report=genbank&log$=prottop&blast_rank=813&RID=GW9B3RDR016","WP_243596594.1")
alkane 1-monooxygenase [Rhodococcus sp. (in: high G+C Gram-positive bacteria)]	Rhodococcus sp. (in: high G+C Gram-positive bacteria)	411	411	0.93	1e-140	54.76	393	=HYPERLINK("https://www.ncbi.nlm.nih.gov/protein/MEH6796619.1?report=genbank&log$=prottop&blast_rank=814&RID=GW9B3RDR016","MEH6796619.1")
alkane 1-monooxygenase [Rhodococcus sp. NPDC080181]	Rhodococcus sp. NPDC080181	411	411	0.92	1e-140	55.21	393	=HYPERLINK("https://www.ncbi.nlm.nih.gov/protein/MEW1879118.1?report=genbank&log$=prottop&blast_rank=815&RID=GW9B3RDR016","MEW1879118.1")
alkane 1-monooxygenase [Rhodococcus sp. AQ5-07]	Rhodococcus sp. AQ5-07	410	410	0.91	1e-140	54.47	386	=HYPERLINK("https://www.ncbi.nlm.nih.gov/protein/WP_113684016.1?report=genbank&log$=prottop&blast_rank=816&RID=GW9B3RDR016","WP_113684016.1")
alkane 1-monooxygenase [Rhodococcus sp. (in: high G+C Gram-positive bacteria)]	Rhodococcus sp. (in: high G+C Gram-positive bacteria)	410	410	0.91	2e-140	54.47	385	=HYPERLINK("https://www.ncbi.nlm.nih.gov/protein/MCY4671379.1?report=genbank&log$=prottop&blast_rank=817&RID=GW9B3RDR016","MCY4671379.1")
alkane 1-monooxygenase [Nocardiaceae]	Nocardiaceae	410	410	0.92	3e-140	54.95	393	=HYPERLINK("https://www.ncbi.nlm.nih.gov/protein/WP_051364966.1?report=genbank&log$=prottop&blast_rank=818&RID=GW9B3RDR016","WP_051364966.1")
alkane 1-monooxygenase [Rhodococcus qingshengii]	Rhodococcus qingshengii	409	409	0.93	4e-140	52.31	379	=HYPERLINK("https://www.ncbi.nlm.nih.gov/protein/WP_231783015.1?report=genbank&log$=prottop&blast_rank=819&RID=GW9B3RDR016","WP_231783015.1")
alkB [Rhodococcus erythropolis]	Rhodococcus erythropolis	407	407	0.83	6e-140	56.69	341	=HYPERLINK("https://www.ncbi.nlm.nih.gov/protein/MDF2471091.1?report=genbank&log$=prottop&blast_rank=820&RID=GW9B3RDR016","MDF2471091.1")
alkane 1-monooxygenase [Rhodococcus sp. C3V]	Rhodococcus sp. C3V	406	406	0.95	5e-139	52.00	377	=HYPERLINK("https://www.ncbi.nlm.nih.gov/protein/WP_276116891.1?report=genbank&log$=prottop&blast_rank=821&RID=GW9B3RDR016","WP_276116891.1")
fatty acid desaturase [Rhodococcus baikonurensis]	Rhodococcus baikonurensis	402	402	0.69	9e-139	65.03	278	=HYPERLINK("https://www.ncbi.nlm.nih.gov/protein/WP_353802673.1?report=genbank&log$=prottop&blast_rank=822&RID=GW9B3RDR016","WP_353802673.1")
fatty acid desaturase [Rhodococcus baikonurensis]	Rhodococcus baikonurensis	396	396	0.68	2e-136	64.56	281	=HYPERLINK("https://www.ncbi.nlm.nih.gov/protein/WP_353802685.1?report=genbank&log$=prottop&blast_rank=823&RID=GW9B3RDR016","WP_353802685.1")
alkB [Rhodococcus erythropolis]	Rhodococcus erythropolis	394	394	0.72	1e-135	62.33	299	=HYPERLINK("https://www.ncbi.nlm.nih.gov/protein/MDF2469396.1?report=genbank&log$=prottop&blast_rank=824&RID=GW9B3RDR016","MDF2469396.1")
alkane 1-monooxygenase [Rhodococcus sp. IEGM 1302]	Rhodococcus sp. IEGM 1302	396	396	0.93	5e-135	52.43	384	=HYPERLINK("https://www.ncbi.nlm.nih.gov/protein/WP_283337554.1?report=genbank&log$=prottop&blast_rank=825&RID=GW9B3RDR016","WP_283337554.1")
alkane 1-monooxygenase [Rhodococcus qingshengii]	Rhodococcus qingshengii	394	394	0.91	4e-134	53.95	385	=HYPERLINK("https://www.ncbi.nlm.nih.gov/protein/WP_208722109.1?report=genbank&log$=prottop&blast_rank=826&RID=GW9B3RDR016","WP_208722109.1")
alkane 1-monooxygenase [Rhodococcus erythropolis]	Rhodococcus erythropolis	386	386	0.63	9e-133	66.67	265	=HYPERLINK("https://www.ncbi.nlm.nih.gov/protein/MDJ0111274.1?report=genbank&log$=prottop&blast_rank=827&RID=GW9B3RDR016","MDJ0111274.1")
alkane 1-monooxygenase [Rhodococcus sp. (in: high G+C Gram-positive bacteria)]	Rhodococcus sp. (in: high G+C Gram-positive bacteria)	389	389	0.85	2e-132	54.21	357	=HYPERLINK("https://www.ncbi.nlm.nih.gov/protein/MER2206963.1?report=genbank&log$=prottop&blast_rank=828&RID=GW9B3RDR016","MER2206963.1")
alkane 1-monooxygenase [Rhodococcus sp. AW25M09]	Rhodococcus sp. AW25M09	381	381	0.53	1e-131	78.83	223	=HYPERLINK("https://www.ncbi.nlm.nih.gov/protein/WP_008710329.1?report=genbank&log$=prottop&blast_rank=829&RID=GW9B3RDR016","WP_008710329.1")
hypothetical protein GCM10020255_069570 [Rhodococcus baikonurensis]	Rhodococcus baikonurensis	382	382	0.57	1e-131	73.95	238	=HYPERLINK("https://www.ncbi.nlm.nih.gov/protein/GAA3177532.1?report=genbank&log$=prottop&blast_rank=830&RID=GW9B3RDR016","GAA3177532.1")
hypothetical protein GCM10020255_031980 [Rhodococcus baikonurensis]	Rhodococcus baikonurensis	380	380	0.6	1e-130	69.05	253	=HYPERLINK("https://www.ncbi.nlm.nih.gov/protein/GAA3152504.1?report=genbank&log$=prottop&blast_rank=831&RID=GW9B3RDR016","GAA3152504.1")
hypothetical protein GCM10020255_072480 [Rhodococcus baikonurensis]	Rhodococcus baikonurensis	372	372	0.64	4e-127	65.54	270	=HYPERLINK("https://www.ncbi.nlm.nih.gov/protein/GAA3179328.1?report=genbank&log$=prottop&blast_rank=832&RID=GW9B3RDR016","GAA3179328.1")
alkane 1-monooxygenase [Nocardiaceae]	Nocardiaceae	374	374	0.91	1e-126	53.44	371	=HYPERLINK("https://www.ncbi.nlm.nih.gov/protein/WP_068103255.1?report=genbank&log$=prottop&blast_rank=833&RID=GW9B3RDR016","WP_068103255.1")
alkane 1-monooxygenase [Rhodococcus sp. Chr-9]	Rhodococcus sp. Chr-9	365	365	0.44	1e-125	94.57	184	=HYPERLINK("https://www.ncbi.nlm.nih.gov/protein/WP_235367053.1?report=genbank&log$=prottop&blast_rank=834&RID=GW9B3RDR016","WP_235367053.1")
alkane 1-monooxygenase [Rhodococcus wratislaviensis]	Rhodococcus wratislaviensis	357	357	0.52	5e-122	73.27	217	=HYPERLINK("https://www.ncbi.nlm.nih.gov/protein/ANU06212.1?report=genbank&log$=prottop&blast_rank=835&RID=GW9B3RDR016","ANU06212.1")
alkane-1-monooxygenase [Rhodococcus sp. (in: high G+C Gram-positive bacteria)]	Rhodococcus sp. (in: high G+C Gram-positive bacteria)	351	351	0.5	5e-120	78.10	210	=HYPERLINK("https://www.ncbi.nlm.nih.gov/protein/QIM55893.1?report=genbank&log$=prottop&blast_rank=836&RID=GW9B3RDR016","QIM55893.1")
alkane-1-monooxygenase [Rhodococcus sp. (in: high G+C Gram-positive bacteria)]	Rhodococcus sp. (in: high G+C Gram-positive bacteria)	348	348	0.5	5e-119	77.99	209	=HYPERLINK("https://www.ncbi.nlm.nih.gov/protein/QIM55894.1?report=genbank&log$=prottop&blast_rank=837&RID=GW9B3RDR016","QIM55894.1")
alkane-1-monooxygenase [Rhodococcus koreensis]	Rhodococcus koreensis	348	348	0.51	9e-119	74.65	213	=HYPERLINK("https://www.ncbi.nlm.nih.gov/protein/AHA51162.1?report=genbank&log$=prottop&blast_rank=838&RID=GW9B3RDR016","AHA51162.1")
alkane-1-monooxygenase [Rhodococcus sp. (in: high G+C Gram-positive bacteria)]	Rhodococcus sp. (in: high G+C Gram-positive bacteria)	347	347	0.51	2e-118	76.06	213	=HYPERLINK("https://www.ncbi.nlm.nih.gov/protein/QIM55911.1?report=genbank&log$=prottop&blast_rank=839&RID=GW9B3RDR016","QIM55911.1")
alkane-1-monooxygenase [Rhodococcus jostii]	Rhodococcus jostii	344	344	0.5	3e-117	73.93	211	=HYPERLINK("https://www.ncbi.nlm.nih.gov/protein/AHA51161.1?report=genbank&log$=prottop&blast_rank=840&RID=GW9B3RDR016","AHA51161.1")
alkane-1-monooxygenase [Rhodococcus tukisamuensis]	Rhodococcus tukisamuensis	344	344	0.5	5e-117	77.14	210	=HYPERLINK("https://www.ncbi.nlm.nih.gov/protein/AHA51176.1?report=genbank&log$=prottop&blast_rank=841&RID=GW9B3RDR016","AHA51176.1")
alkane-1-monooxygenase [Rhodococcus erythropolis]	Rhodococcus erythropolis	342	342	0.51	2e-116	75.35	215	=HYPERLINK("https://www.ncbi.nlm.nih.gov/protein/AHA51141.1?report=genbank&log$=prottop&blast_rank=842&RID=GW9B3RDR016","AHA51141.1")
hypothetical protein GCM10020255_056420 [Rhodococcus baikonurensis]	Rhodococcus baikonurensis	344	344	0.7	5e-116	54.95	288	=HYPERLINK("https://www.ncbi.nlm.nih.gov/protein/GAA3169048.1?report=genbank&log$=prottop&blast_rank=843&RID=GW9B3RDR016","GAA3169048.1")
alkane 1-monooxygenase [Rhodococcus sp. (in: high G+C Gram-positive bacteria)]	Rhodococcus sp. (in: high G+C Gram-positive bacteria)	342	342	0.66	2e-115	59.78	276	=HYPERLINK("https://www.ncbi.nlm.nih.gov/protein/MER2222520.1?report=genbank&log$=prottop&blast_rank=844&RID=GW9B3RDR016","MER2222520.1")
alkane-1-monooxygenase [Rhodococcus qingshengii]	Rhodococcus qingshengii	340	340	0.51	2e-115	75.23	214	=HYPERLINK("https://www.ncbi.nlm.nih.gov/protein/AHA51153.1?report=genbank&log$=prottop&blast_rank=845&RID=GW9B3RDR016","AHA51153.1")
alkane-1-monooxygenase [Rhodococcus qingshengii]	Rhodococcus qingshengii	338	338	0.51	7e-115	75.12	213	=HYPERLINK("https://www.ncbi.nlm.nih.gov/protein/AHA51148.1?report=genbank&log$=prottop&blast_rank=846&RID=GW9B3RDR016","AHA51148.1")
alkane-1-monooxygenase [Rhodococcus ruber]	Rhodococcus ruber	338	338	0.5	9e-115	76.56	210	=HYPERLINK("https://www.ncbi.nlm.nih.gov/protein/AHA51145.1?report=genbank&log$=prottop&blast_rank=847&RID=GW9B3RDR016","AHA51145.1")
alkane 1-monooxygenase [Rhodococcus qingshengii]	Rhodococcus qingshengii	340	340	0.73	3e-114	54.10	302	=HYPERLINK("https://www.ncbi.nlm.nih.gov/protein/WP_372581088.1?report=genbank&log$=prottop&blast_rank=848&RID=GW9B3RDR016","WP_372581088.1")
alkane 1-monooxygenase [Rhodococcus sp. 3Y1]	Rhodococcus sp. 3Y1	343	343	0.93	3e-114	46.19	382	=HYPERLINK("https://www.ncbi.nlm.nih.gov/protein/XGU19347.1?report=genbank&log$=prottop&blast_rank=849&RID=GW9B3RDR016","XGU19347.1")
alkane-1-monooxygenase [Rhodococcus qingshengii]	Rhodococcus qingshengii	332	332	0.51	2e-112	74.06	212	=HYPERLINK("https://www.ncbi.nlm.nih.gov/protein/AHA51151.1?report=genbank&log$=prottop&blast_rank=850&RID=GW9B3RDR016","AHA51151.1")
alkane 1-monooxygenase [Rhodococcus pyridinivorans]	Rhodococcus pyridinivorans	330	330	0.4	3e-112	96.39	166	=HYPERLINK("https://www.ncbi.nlm.nih.gov/protein/AZH68654.1?report=genbank&log$=prottop&blast_rank=851&RID=GW9B3RDR016","AZH68654.1")
alkane-1-monooxygenase [Rhodococcus erythropolis]	Rhodococcus erythropolis	331	331	0.5	7e-112	74.41	211	=HYPERLINK("https://www.ncbi.nlm.nih.gov/protein/AHA51146.1?report=genbank&log$=prottop&blast_rank=852&RID=GW9B3RDR016","AHA51146.1")
alkane-1-monooxygenase [Rhodococcus sp. (in: high G+C Gram-positive bacteria)]	Rhodococcus sp. (in: high G+C Gram-positive bacteria)	330	330	0.51	2e-111	76.64	214	=HYPERLINK("https://www.ncbi.nlm.nih.gov/protein/QIM55901.1?report=genbank&log$=prottop&blast_rank=853&RID=GW9B3RDR016","QIM55901.1")
alkane-1-monooxygenase [Rhodococcus qingshengii]	Rhodococcus qingshengii	330	330	0.5	2e-111	74.29	211	=HYPERLINK("https://www.ncbi.nlm.nih.gov/protein/AHA51150.1?report=genbank&log$=prottop&blast_rank=854&RID=GW9B3RDR016","AHA51150.1")
alkane-1-monooxygenase [Rhodococcus sp. (in: high G+C Gram-positive bacteria)]	Rhodococcus sp. (in: high G+C Gram-positive bacteria)	328	328	0.51	6e-111	76.53	213	=HYPERLINK("https://www.ncbi.nlm.nih.gov/protein/QIM55902.1?report=genbank&log$=prottop&blast_rank=855&RID=GW9B3RDR016","QIM55902.1")
alkane-1-monooxygenase [Rhodococcus sp. (in: high G+C Gram-positive bacteria)]	Rhodococcus sp. (in: high G+C Gram-positive bacteria)	328	328	0.51	6e-111	76.53	213	=HYPERLINK("https://www.ncbi.nlm.nih.gov/protein/QIM55891.1?report=genbank&log$=prottop&blast_rank=856&RID=GW9B3RDR016","QIM55891.1")
alkane-1-monooxygenase [Rhodococcus sp. (in: high G+C Gram-positive bacteria)]	Rhodococcus sp. (in: high G+C Gram-positive bacteria)	327	327	0.51	3e-110	76.06	213	=HYPERLINK("https://www.ncbi.nlm.nih.gov/protein/QIM55896.1?report=genbank&log$=prottop&blast_rank=857&RID=GW9B3RDR016","QIM55896.1")
alkane-1-monooxygenase [Rhodococcus opacus]	Rhodococcus opacus	326	326	0.48	3e-110	73.63	201	=HYPERLINK("https://www.ncbi.nlm.nih.gov/protein/AHA51159.1?report=genbank&log$=prottop&blast_rank=858&RID=GW9B3RDR016","AHA51159.1")
alkane-1-monooxygenase [Rhodococcus marinonascens]	Rhodococcus marinonascens	325	325	0.48	1e-109	77.39	199	=HYPERLINK("https://www.ncbi.nlm.nih.gov/protein/AHA51165.1?report=genbank&log$=prottop&blast_rank=859&RID=GW9B3RDR016","AHA51165.1")
alkane 1-monooxygenase [Rhodococcus sp. (in: high G+C Gram-positive bacteria)]	Rhodococcus sp. (in: high G+C Gram-positive bacteria)	326	326	0.53	1e-109	67.26	225	=HYPERLINK("https://www.ncbi.nlm.nih.gov/protein/WP_287482852.1?report=genbank&log$=prottop&blast_rank=860&RID=GW9B3RDR016","WP_287482852.1")
alkane 1-monooxygenase [Rhodococcus ruber]	Rhodococcus ruber	324	324	0.48	2e-109	76.62	201	=HYPERLINK("https://www.ncbi.nlm.nih.gov/protein/AIX10143.1?report=genbank&log$=prottop&blast_rank=861&RID=GW9B3RDR016","AIX10143.1")
alkane-1-monooxygenase [Rhodococcus opacus]	Rhodococcus opacus	323	323	0.48	3e-109	73.37	199	=HYPERLINK("https://www.ncbi.nlm.nih.gov/protein/AHA51167.1?report=genbank&log$=prottop&blast_rank=862&RID=GW9B3RDR016","AHA51167.1")
alkane-1-monooxygenase [Rhodococcus opacus]	Rhodococcus opacus	323	323	0.48	3e-109	73.00	200	=HYPERLINK("https://www.ncbi.nlm.nih.gov/protein/AHA51166.1?report=genbank&log$=prottop&blast_rank=863&RID=GW9B3RDR016","AHA51166.1")
alkane-1-monooxygenase [Rhodococcus sp. (in: high G+C Gram-positive bacteria)]	Rhodococcus sp. (in: high G+C Gram-positive bacteria)	324	324	0.5	4e-109	75.83	211	=HYPERLINK("https://www.ncbi.nlm.nih.gov/protein/QIM55904.1?report=genbank&log$=prottop&blast_rank=864&RID=GW9B3RDR016","QIM55904.1")
alkane 1-monooxygenase [Rhodococcus sp. YH3-3]	Rhodococcus sp. YH3-3	326	326	0.69	5e-109	55.40	271	=HYPERLINK("https://www.ncbi.nlm.nih.gov/protein/WP_064445176.1?report=genbank&log$=prottop&blast_rank=865&RID=GW9B3RDR016","WP_064445176.1")
alkane 1-monooxygenase [Rhodococcus cercidiphylli]	Rhodococcus cercidiphylli	323	323	0.48	5e-109	74.63	201	=HYPERLINK("https://www.ncbi.nlm.nih.gov/protein/AIA96567.1?report=genbank&log$=prottop&blast_rank=866&RID=GW9B3RDR016","AIA96567.1")
alkane 1-monooxygenase [Rhodococcus sp. YL-0]	Rhodococcus sp. YL-0	325	325	0.69	7e-109	55.05	271	=HYPERLINK("https://www.ncbi.nlm.nih.gov/protein/WP_087503894.1?report=genbank&log$=prottop&blast_rank=867&RID=GW9B3RDR016","WP_087503894.1")
alkane-1-monooxygenase [Rhodococcus wratislaviensis]	Rhodococcus wratislaviensis	321	321	0.48	3e-108	73.37	199	=HYPERLINK("https://www.ncbi.nlm.nih.gov/protein/AHA51177.1?report=genbank&log$=prottop&blast_rank=868&RID=GW9B3RDR016","AHA51177.1")
alkane 1-monooxygenase [Rhodococcus sp. (in: high G+C Gram-positive bacteria)]	Rhodococcus sp. (in: high G+C Gram-positive bacteria)	320	320	0.49	1e-107	70.39	207	=HYPERLINK("https://www.ncbi.nlm.nih.gov/protein/WP_350493612.1?report=genbank&log$=prottop&blast_rank=869&RID=GW9B3RDR016","WP_350493612.1")
alkane 1-monooxygenase [Rhodococcus qingshengii]	Rhodococcus qingshengii	320	320	0.5	1e-107	69.38	210	=HYPERLINK("https://www.ncbi.nlm.nih.gov/protein/MFF8327019.1?report=genbank&log$=prottop&blast_rank=870&RID=GW9B3RDR016","MFF8327019.1")
alkane 1-monooxygenase [Rhodococcus sp. (in: high G+C Gram-positive bacteria)]	Rhodococcus sp. (in: high G+C Gram-positive bacteria)	320	320	0.52	2e-107	67.59	216	=HYPERLINK("https://www.ncbi.nlm.nih.gov/protein/MER2208219.1?report=genbank&log$=prottop&blast_rank=871&RID=GW9B3RDR016","MER2208219.1")
alkane-1-monooxygenase [Rhodococcus maanshanensis]	Rhodococcus maanshanensis	318	318	0.48	3e-107	73.87	199	=HYPERLINK("https://www.ncbi.nlm.nih.gov/protein/AHA51164.1?report=genbank&log$=prottop&blast_rank=872&RID=GW9B3RDR016","AHA51164.1")
alkane-1-monooxygenase [Rhodococcus aetherivorans]	Rhodococcus aetherivorans	317	317	0.47	7e-107	75.76	198	=HYPERLINK("https://www.ncbi.nlm.nih.gov/protein/AHA51154.1?report=genbank&log$=prottop&blast_rank=873&RID=GW9B3RDR016","AHA51154.1")
alkane 1-monooxygenase [Rhodococcus sovatensis]	Rhodococcus sovatensis	317	317	0.48	2e-106	73.50	200	=HYPERLINK("https://www.ncbi.nlm.nih.gov/protein/AML79720.1?report=genbank&log$=prottop&blast_rank=874&RID=GW9B3RDR016","AML79720.1")
alkane-1-monooxygenase [Rhodococcus qingshengii]	Rhodococcus qingshengii	317	317	0.48	2e-106	74.75	202	=HYPERLINK("https://www.ncbi.nlm.nih.gov/protein/AHA51160.1?report=genbank&log$=prottop&blast_rank=875&RID=GW9B3RDR016","AHA51160.1")
alkane 1-monooxygenase [Rhodococcus sp. (in: high G+C Gram-positive bacteria)]	Rhodococcus sp. (in: high G+C Gram-positive bacteria)	315	315	0.49	2e-105	69.76	210	=HYPERLINK("https://www.ncbi.nlm.nih.gov/protein/MER2208950.1?report=genbank&log$=prottop&blast_rank=876&RID=GW9B3RDR016","MER2208950.1")
alkane-1-monooxygenase [Rhodococcus sp. (in: high G+C Gram-positive bacteria)]	Rhodococcus sp. (in: high G+C Gram-positive bacteria)	313	313	0.47	3e-105	74.62	197	=HYPERLINK("https://www.ncbi.nlm.nih.gov/protein/QIM55899.1?report=genbank&log$=prottop&blast_rank=877&RID=GW9B3RDR016","QIM55899.1")
alkane-1-monooxygenase [Rhodococcus globerulus]	Rhodococcus globerulus	313	313	0.48	5e-105	75.38	199	=HYPERLINK("https://www.ncbi.nlm.nih.gov/protein/AHA51158.1?report=genbank&log$=prottop&blast_rank=878&RID=GW9B3RDR016","AHA51158.1")
alkane-1-monooxygenase [Rhodococcus erythropolis]	Rhodococcus erythropolis	313	313	0.48	6e-105	74.87	199	=HYPERLINK("https://www.ncbi.nlm.nih.gov/protein/AHA51156.1?report=genbank&log$=prottop&blast_rank=879&RID=GW9B3RDR016","AHA51156.1")
alkane-1-monooxygenase [Rhodococcus qingshengii JCM 15477]	Rhodococcus qingshengii JCM 15477	312	312	0.48	7e-105	74.87	200	=HYPERLINK("https://www.ncbi.nlm.nih.gov/protein/AHA51170.1?report=genbank&log$=prottop&blast_rank=880&RID=GW9B3RDR016","AHA51170.1")
alkane-1-monooxygenase [Rhodococcus baikonurensis]	Rhodococcus baikonurensis	311	311	0.48	2e-104	74.87	199	=HYPERLINK("https://www.ncbi.nlm.nih.gov/protein/AHA51155.1?report=genbank&log$=prottop&blast_rank=881&RID=GW9B3RDR016","AHA51155.1")
alkane 1-monooxygenase [Rhodococcus qingshengii]	Rhodococcus qingshengii	313	313	0.59	2e-104	58.06	248	=HYPERLINK("https://www.ncbi.nlm.nih.gov/protein/WP_275233196.1?report=genbank&log$=prottop&blast_rank=882&RID=GW9B3RDR016","WP_275233196.1")
putative alkane hydroxylase [Rhodococcus sp. 1BN]	Rhodococcus sp. 1BN	308	308	0.43	3e-103	76.37	183	=HYPERLINK("https://www.ncbi.nlm.nih.gov/protein/CAC14062.1?report=genbank&log$=prottop&blast_rank=883&RID=GW9B3RDR016","CAC14062.1")
AlkB1 [Rhodococcus sp. (in: high G+C Gram-positive bacteria)]	Rhodococcus sp. (in: high G+C Gram-positive bacteria)	308	308	0.5	4e-103	71.98	211	=HYPERLINK("https://www.ncbi.nlm.nih.gov/protein/UTJ93926.1?report=genbank&log$=prottop&blast_rank=884&RID=GW9B3RDR016","UTJ93926.1")
alkane-1-monooxygenase [Rhodococcus coprophilus]	Rhodococcus coprophilus	307	307	0.42	4e-103	84.00	175	=HYPERLINK("https://www.ncbi.nlm.nih.gov/protein/AHA51171.1?report=genbank&log$=prottop&blast_rank=885&RID=GW9B3RDR016","AHA51171.1")
alkane-1-monooxygenase [Rhodococcus sp. (in: high G+C Gram-positive bacteria)]	Rhodococcus sp. (in: high G+C Gram-positive bacteria)	305	305	0.45	4e-102	75.66	200	=HYPERLINK("https://www.ncbi.nlm.nih.gov/protein/QIM55900.1?report=genbank&log$=prottop&blast_rank=886&RID=GW9B3RDR016","QIM55900.1")
alkane-1-monooxygenase [Rhodococcus sp. (in: high G+C Gram-positive bacteria)]	Rhodococcus sp. (in: high G+C Gram-positive bacteria)	305	305	0.48	4e-102	75.74	202	=HYPERLINK("https://www.ncbi.nlm.nih.gov/protein/QIM55892.1?report=genbank&log$=prottop&blast_rank=887&RID=GW9B3RDR016","QIM55892.1")
alkane-1-monooxygenase [Rhodococcus sp. (in: high G+C Gram-positive bacteria)]	Rhodococcus sp. (in: high G+C Gram-positive bacteria)	305	305	0.48	5e-102	74.26	202	=HYPERLINK("https://www.ncbi.nlm.nih.gov/protein/QIM55908.1?report=genbank&log$=prottop&blast_rank=888&RID=GW9B3RDR016","QIM55908.1")
alkane-1-monooxygenase [Rhodococcus sp. (in: high G+C Gram-positive bacteria)]	Rhodococcus sp. (in: high G+C Gram-positive bacteria)	305	305	0.48	8e-102	75.25	202	=HYPERLINK("https://www.ncbi.nlm.nih.gov/protein/QIM55906.1?report=genbank&log$=prottop&blast_rank=889&RID=GW9B3RDR016","QIM55906.1")
alkane-1-monooxygenase [Rhodococcus sp. (in: high G+C Gram-positive bacteria)]	Rhodococcus sp. (in: high G+C Gram-positive bacteria)	304	304	0.45	1e-101	75.53	199	=HYPERLINK("https://www.ncbi.nlm.nih.gov/protein/QIM55903.1?report=genbank&log$=prottop&blast_rank=890&RID=GW9B3RDR016","QIM55903.1")
alkane-1-monooxygenase [Rhodococcus sp. (in: high G+C Gram-positive bacteria)]	Rhodococcus sp. (in: high G+C Gram-positive bacteria)	304	304	0.48	2e-101	75.62	201	=HYPERLINK("https://www.ncbi.nlm.nih.gov/protein/QIM55897.1?report=genbank&log$=prottop&blast_rank=891&RID=GW9B3RDR016","QIM55897.1")
alkane-1-monooxygenase [Rhodococcus sp. (in: high G+C Gram-positive bacteria)]	Rhodococcus sp. (in: high G+C Gram-positive bacteria)	303	303	0.45	2e-101	75.53	199	=HYPERLINK("https://www.ncbi.nlm.nih.gov/protein/QIM55895.1?report=genbank&log$=prottop&blast_rank=892&RID=GW9B3RDR016","QIM55895.1")
hypothetical protein GCM10020255_050710 [Rhodococcus baikonurensis]	Rhodococcus baikonurensis	303	303	0.44	2e-101	74.73	187	=HYPERLINK("https://www.ncbi.nlm.nih.gov/protein/GAA3165421.1?report=genbank&log$=prottop&blast_rank=893&RID=GW9B3RDR016","GAA3165421.1")
alkane 1-monooxygenase [Rhodococcus sp. (in: high G+C Gram-positive bacteria)]	Rhodococcus sp. (in: high G+C Gram-positive bacteria)	305	305	0.56	3e-101	59.83	237	=HYPERLINK("https://www.ncbi.nlm.nih.gov/protein/MCY4671438.1?report=genbank&log$=prottop&blast_rank=894&RID=GW9B3RDR016","MCY4671438.1")
alkane hydroxylase [Rhodococcus wratislaviensis]	Rhodococcus wratislaviensis	302	302	0.43	4e-101	75.69	181	=HYPERLINK("https://www.ncbi.nlm.nih.gov/protein/BAV60972.1?report=genbank&log$=prottop&blast_rank=895&RID=GW9B3RDR016","BAV60972.1")
alkane-1-monooxygenase [Rhodococcus aetherivorans]	Rhodococcus aetherivorans	303	303	0.47	5e-101	73.98	196	=HYPERLINK("https://www.ncbi.nlm.nih.gov/protein/AHA51147.1?report=genbank&log$=prottop&blast_rank=896&RID=GW9B3RDR016","AHA51147.1")
alkane-1-monooxygenase [Rhodococcus zopfii]	Rhodococcus zopfii	301	301	0.47	1e-100	73.33	195	=HYPERLINK("https://www.ncbi.nlm.nih.gov/protein/AHA51179.1?report=genbank&log$=prottop&blast_rank=897&RID=GW9B3RDR016","AHA51179.1")
alkane-1-monooxygenase [Rhodococcus sp. (in: high G+C Gram-positive bacteria)]	Rhodococcus sp. (in: high G+C Gram-positive bacteria)	301	301	0.48	1e-100	75.88	199	=HYPERLINK("https://www.ncbi.nlm.nih.gov/protein/QIM55910.1?report=genbank&log$=prottop&blast_rank=898&RID=GW9B3RDR016","QIM55910.1")
alkane hydroxylase [Rhodococcus opacus]	Rhodococcus opacus	297	297	0.42	2e-99	75.28	178	=HYPERLINK("https://www.ncbi.nlm.nih.gov/protein/BAV60968.1?report=genbank&log$=prottop&blast_rank=899&RID=GW9B3RDR016","BAV60968.1")
alkane hydroxylase [Rhodococcus opacus]	Rhodococcus opacus	297	297	0.42	3e-99	75.71	178	=HYPERLINK("https://www.ncbi.nlm.nih.gov/protein/BAV60969.1?report=genbank&log$=prottop&blast_rank=900&RID=GW9B3RDR016","BAV60969.1")
alkane hydroxylase [Rhodococcus koreensis]	Rhodococcus koreensis	296	296	0.42	6e-99	75.28	179	=HYPERLINK("https://www.ncbi.nlm.nih.gov/protein/BAV60967.1?report=genbank&log$=prottop&blast_rank=901&RID=GW9B3RDR016","BAV60967.1")
alkane-1-monooxygenase [Rhodococcus phenolicus]	Rhodococcus phenolicus	292	292	0.48	7e-97	72.86	202	=HYPERLINK("https://www.ncbi.nlm.nih.gov/protein/AHA51168.1?report=genbank&log$=prottop&blast_rank=902&RID=GW9B3RDR016","AHA51168.1")
alkane 1-monooxygenase [Rhodococcus sp. (in: high G+C Gram-positive bacteria)]	Rhodococcus sp. (in: high G+C Gram-positive bacteria)	294	294	0.64	7e-97	53.16	255	=HYPERLINK("https://www.ncbi.nlm.nih.gov/protein/MER2224363.1?report=genbank&log$=prottop&blast_rank=903&RID=GW9B3RDR016","MER2224363.1")
alkane monooxygenase [Rhodococcus qingshengii]	Rhodococcus qingshengii	291	291	0.44	1e-96	74.86	183	=HYPERLINK("https://www.ncbi.nlm.nih.gov/protein/CDI44594.1?report=genbank&log$=prottop&blast_rank=904&RID=GW9B3RDR016","CDI44594.1")
putative alkane hydroxylase [Rhodococcus sp. P14]	Rhodococcus sp. P14	290	290	0.43	2e-96	74.59	181	=HYPERLINK("https://www.ncbi.nlm.nih.gov/protein/ACI04540.1?report=genbank&log$=prottop&blast_rank=905&RID=GW9B3RDR016","ACI04540.1")
alkane-1-monooxygenase [Rhodococcus sp. MS103a]	Rhodococcus sp. MS103a	290	290	0.43	2e-96	74.73	182	=HYPERLINK("https://www.ncbi.nlm.nih.gov/protein/AEY77861.1?report=genbank&log$=prottop&blast_rank=906&RID=GW9B3RDR016","AEY77861.1")
alkane-1-monooxygenase [Rhodococcus sp. MS272a1]	Rhodococcus sp. MS272a1	290	290	0.43	3e-96	74.73	182	=HYPERLINK("https://www.ncbi.nlm.nih.gov/protein/AEY77901.1?report=genbank&log$=prottop&blast_rank=907&RID=GW9B3RDR016","AEY77901.1")
alkane 1-monooxygenase [Rhodococcus cerastii]	Rhodococcus cerastii	290	290	0.48	4e-96	76.62	201	=HYPERLINK("https://www.ncbi.nlm.nih.gov/protein/AIA96566.1?report=genbank&log$=prottop&blast_rank=908&RID=GW9B3RDR016","AIA96566.1")
alkane-1-monooxygenase [Rhodococcus sp. MS272a1]	Rhodococcus sp. MS272a1	289	289	0.43	6e-96	74.73	182	=HYPERLINK("https://www.ncbi.nlm.nih.gov/protein/AEY77898.1?report=genbank&log$=prottop&blast_rank=909&RID=GW9B3RDR016","AEY77898.1")
alkane-1-monooxygenase [Rhodococcus erythropolis]	Rhodococcus erythropolis	289	289	0.43	8e-96	74.73	183	=HYPERLINK("https://www.ncbi.nlm.nih.gov/protein/CAC40945.1?report=genbank&log$=prottop&blast_rank=910&RID=GW9B3RDR016","CAC40945.1")
AlkB2 [Rhodococcus sp. (in: high G+C Gram-positive bacteria)]	Rhodococcus sp. (in: high G+C Gram-positive bacteria)	288	288	0.42	9e-96	75.57	176	=HYPERLINK("https://www.ncbi.nlm.nih.gov/protein/UTJ93927.1?report=genbank&log$=prottop&blast_rank=911&RID=GW9B3RDR016","UTJ93927.1")
alkane 1-monooxygenase [Rhodococcus sp. (in: high G+C Gram-positive bacteria)]	Rhodococcus sp. (in: high G+C Gram-positive bacteria)	291	291	0.63	1e-95	53.41	261	=HYPERLINK("https://www.ncbi.nlm.nih.gov/protein/MCY4671270.1?report=genbank&log$=prottop&blast_rank=912&RID=GW9B3RDR016","MCY4671270.1")
alkane 1-monooxygenase [Rhodococcus erythropolis]	Rhodococcus erythropolis	290	290	0.57	1e-95	57.56	237	=HYPERLINK("https://www.ncbi.nlm.nih.gov/protein/MDJ0112032.1?report=genbank&log$=prottop&blast_rank=913&RID=GW9B3RDR016","MDJ0112032.1")
alkane 1-monooxygenase [Rhodococcus sp. EPR-134]	Rhodococcus sp. EPR-134	290	290	0.56	2e-95	56.22	234	=HYPERLINK("https://www.ncbi.nlm.nih.gov/protein/WP_197494345.1?report=genbank&log$=prottop&blast_rank=914&RID=GW9B3RDR016","WP_197494345.1")
alkane monooxygenase [Rhodococcus qingshengii]	Rhodococcus qingshengii	286	286	0.44	5e-95	73.77	183	=HYPERLINK("https://www.ncbi.nlm.nih.gov/protein/CDI44591.1?report=genbank&log$=prottop&blast_rank=915&RID=GW9B3RDR016","CDI44591.1")
putative alkane hydroxylase [Rhodococcus sp. P14]	Rhodococcus sp. P14	286	286	0.42	1e-94	76.14	176	=HYPERLINK("https://www.ncbi.nlm.nih.gov/protein/ACI04538.1?report=genbank&log$=prottop&blast_rank=916&RID=GW9B3RDR016","ACI04538.1")
alkane monooxygenase [Rhodococcus qingshengii]	Rhodococcus qingshengii	285	285	0.43	2e-94	73.63	182	=HYPERLINK("https://www.ncbi.nlm.nih.gov/protein/AHB20346.1?report=genbank&log$=prottop&blast_rank=917&RID=GW9B3RDR016","AHB20346.1")
alkane monooxygenase [Rhodococcus qingshengii]	Rhodococcus qingshengii	285	285	0.44	2e-94	73.22	183	=HYPERLINK("https://www.ncbi.nlm.nih.gov/protein/CDI44592.1?report=genbank&log$=prottop&blast_rank=918&RID=GW9B3RDR016","CDI44592.1")
alkane-1-monooxygenase 1 [Rhodococcus erythropolis]	Rhodococcus erythropolis	285	285	0.44	4e-94	73.22	183	=HYPERLINK("https://www.ncbi.nlm.nih.gov/protein/CAC40949.1?report=genbank&log$=prottop&blast_rank=919&RID=GW9B3RDR016","CAC40949.1")
alkane 1-monooxygenase [Rhodococcus qingshengii]	Rhodococcus qingshengii	286	286	0.6	4e-94	55.38	237	=HYPERLINK("https://www.ncbi.nlm.nih.gov/protein/WP_283569777.1?report=genbank&log$=prottop&blast_rank=920&RID=GW9B3RDR016","WP_283569777.1")
alkane 1-monooxygenase [Rhodococcus nanhaiensis]	Rhodococcus nanhaiensis	284	284	0.43	5e-94	77.09	179	=HYPERLINK("https://www.ncbi.nlm.nih.gov/protein/AIA96564.1?report=genbank&log$=prottop&blast_rank=921&RID=GW9B3RDR016","AIA96564.1")
alkane 1-monooxygenase [Rhodococcus erythropolis]	Rhodococcus erythropolis	284	284	0.41	5e-94	76.02	172	=HYPERLINK("https://www.ncbi.nlm.nih.gov/protein/MDJ0109301.1?report=genbank&log$=prottop&blast_rank=922&RID=GW9B3RDR016","MDJ0109301.1")
alkane hydroxylase [Rhodococcus ruber]	Rhodococcus ruber	283	283	0.42	7e-94	76.44	174	=HYPERLINK("https://www.ncbi.nlm.nih.gov/protein/BAV60970.1?report=genbank&log$=prottop&blast_rank=923&RID=GW9B3RDR016","BAV60970.1")
alkane-1-monooxygenase [Rhodococcus sp. MS103a]	Rhodococcus sp. MS103a	282	282	0.43	4e-93	73.08	182	=HYPERLINK("https://www.ncbi.nlm.nih.gov/protein/AEY77862.1?report=genbank&log$=prottop&blast_rank=924&RID=GW9B3RDR016","AEY77862.1")
alkane 1-monooxygenase [Rhodococcus sp. (in: high G+C Gram-positive bacteria)]	Rhodococcus sp. (in: high G+C Gram-positive bacteria)	281	281	0.41	5e-93	75.44	172	=HYPERLINK("https://www.ncbi.nlm.nih.gov/protein/MCY4668426.1?report=genbank&log$=prottop&blast_rank=925&RID=GW9B3RDR016","MCY4668426.1")
AlkB [Rhodococcus sp. 28/19]	Rhodococcus sp. 28/19	281	281	0.39	6e-93	77.44	171	=HYPERLINK("https://www.ncbi.nlm.nih.gov/protein/ABD36392.1?report=genbank&log$=prottop&blast_rank=926&RID=GW9B3RDR016","ABD36392.1")
alkane monooxygenase [Rhodococcus qingshengii]	Rhodococcus qingshengii	281	281	0.44	1e-92	71.58	183	=HYPERLINK("https://www.ncbi.nlm.nih.gov/protein/CDI44599.1?report=genbank&log$=prottop&blast_rank=927&RID=GW9B3RDR016","CDI44599.1")
AlkB [Rhodococcus sp. 11/16a]	Rhodococcus sp. 11/16a	280	280	0.39	2e-92	77.91	166	=HYPERLINK("https://www.ncbi.nlm.nih.gov/protein/ABD36389.1?report=genbank&log$=prottop&blast_rank=928&RID=GW9B3RDR016","ABD36389.1")
alkane monooxygenase [Rhodococcus qingshengii]	Rhodococcus qingshengii	279	279	0.44	6e-92	71.58	183	=HYPERLINK("https://www.ncbi.nlm.nih.gov/protein/CDI44601.1?report=genbank&log$=prottop&blast_rank=929&RID=GW9B3RDR016","CDI44601.1")
alkane hydroxylase [Rhodococcus zopfii]	Rhodococcus zopfii	278	278	0.42	1e-91	74.71	174	=HYPERLINK("https://www.ncbi.nlm.nih.gov/protein/BAV60974.1?report=genbank&log$=prottop&blast_rank=930&RID=GW9B3RDR016","BAV60974.1")
putative alkane-1 monooxygenase [Rhodococcus sp. SoF]	Rhodococcus sp. SoF	275	275	0.4	8e-91	78.31	167	=HYPERLINK("https://www.ncbi.nlm.nih.gov/protein/ABF55634.1?report=genbank&log$=prottop&blast_rank=931&RID=GW9B3RDR016","ABF55634.1")
alkane monooxygenase [Rhodococcus qingshengii]	Rhodococcus qingshengii	275	275	0.44	2e-90	69.95	183	=HYPERLINK("https://www.ncbi.nlm.nih.gov/protein/CDI44600.1?report=genbank&log$=prottop&blast_rank=932&RID=GW9B3RDR016","CDI44600.1")
alkane monooxygenase [Rhodococcus sp. RP-11]	Rhodococcus sp. RP-11	275	275	0.43	3e-90	69.78	182	=HYPERLINK("https://www.ncbi.nlm.nih.gov/protein/AJE25655.1?report=genbank&log$=prottop&blast_rank=933&RID=GW9B3RDR016","AJE25655.1")
fatty acid desaturase [Rhodococcus sp. (in: high G+C Gram-positive bacteria)]	Rhodococcus sp. (in: high G+C Gram-positive bacteria)	276	276	0.55	3e-90	56.77	228	=HYPERLINK("https://www.ncbi.nlm.nih.gov/protein/MCY4669971.1?report=genbank&log$=prottop&blast_rank=934&RID=GW9B3RDR016","MCY4669971.1")
alkane-1-monooxygenase [Rhodococcus sp. MS103a]	Rhodococcus sp. MS103a	273	273	0.43	7e-90	69.78	182	=HYPERLINK("https://www.ncbi.nlm.nih.gov/protein/AEY77863.1?report=genbank&log$=prottop&blast_rank=935&RID=GW9B3RDR016","AEY77863.1")
alkane monooxygenase [Rhodococcus ruber]	Rhodococcus ruber	270	270	0.37	6e-89	78.98	160	=HYPERLINK("https://www.ncbi.nlm.nih.gov/protein/AGW84219.1?report=genbank&log$=prottop&blast_rank=936&RID=GW9B3RDR016","AGW84219.1")
alkane-1-monooxygenase [Rhodococcus sp. MS103a]	Rhodococcus sp. MS103a	271	271	0.43	7e-89	70.33	182	=HYPERLINK("https://www.ncbi.nlm.nih.gov/protein/AEY77864.1?report=genbank&log$=prottop&blast_rank=937&RID=GW9B3RDR016","AEY77864.1")
putative alkane-1 monooxygenase [Rhodococcus sp. SoD]	Rhodococcus sp. SoD	270	270	0.4	1e-88	75.90	167	=HYPERLINK("https://www.ncbi.nlm.nih.gov/protein/ABF55636.1?report=genbank&log$=prottop&blast_rank=938&RID=GW9B3RDR016","ABF55636.1")
alkane monooxygenase [Rhodococcus ruber]	Rhodococcus ruber	269	269	0.39	3e-88	77.16	163	=HYPERLINK("https://www.ncbi.nlm.nih.gov/protein/AGW84216.1?report=genbank&log$=prottop&blast_rank=939&RID=GW9B3RDR016","AGW84216.1")
alkane hydroxylase [Rhodococcus triatomae]	Rhodococcus triatomae	269	269	0.42	5e-88	72.41	174	=HYPERLINK("https://www.ncbi.nlm.nih.gov/protein/BAV60971.1?report=genbank&log$=prottop&blast_rank=940&RID=GW9B3RDR016","BAV60971.1")
alkane monooxygenase [Rhodococcus ruber]	Rhodococcus ruber	266	266	0.37	2e-87	79.22	154	=HYPERLINK("https://www.ncbi.nlm.nih.gov/protein/WJK44237.1?report=genbank&log$=prottop&blast_rank=941&RID=GW9B3RDR016","WJK44237.1")
alkane-1-monooxygenase [Rhodococcus sp. MS272a1]	Rhodococcus sp. MS272a1	267	267	0.43	2e-87	69.06	183	=HYPERLINK("https://www.ncbi.nlm.nih.gov/protein/AEY77902.1?report=genbank&log$=prottop&blast_rank=942&RID=GW9B3RDR016","AEY77902.1")
putative alkane-1-monooxygenase [Rhodococcus erythropolis]	Rhodococcus erythropolis	266	266	0.41	3e-87	73.53	170	=HYPERLINK("https://www.ncbi.nlm.nih.gov/protein/BAG06233.1?report=genbank&log$=prottop&blast_rank=943&RID=GW9B3RDR016","BAG06233.1")
alkane-1 monooxygenase [Rhodococcus sp. H1]	Rhodococcus sp. H1	266	266	0.4	5e-87	74.10	166	=HYPERLINK("https://www.ncbi.nlm.nih.gov/protein/ACR56750.1?report=genbank&log$=prottop&blast_rank=944&RID=GW9B3RDR016","ACR56750.1")
alkane monooxygenase [Rhodococcus qingshengii]	Rhodococcus qingshengii	265	265	0.44	1e-86	67.76	183	=HYPERLINK("https://www.ncbi.nlm.nih.gov/protein/CDI44603.1?report=genbank&log$=prottop&blast_rank=945&RID=GW9B3RDR016","CDI44603.1")
alkane monooxygenase [Rhodococcus qingshengii]	Rhodococcus qingshengii	265	265	0.44	1e-86	67.21	183	=HYPERLINK("https://www.ncbi.nlm.nih.gov/protein/CDI44602.1?report=genbank&log$=prottop&blast_rank=946&RID=GW9B3RDR016","CDI44602.1")
alkane-1-monooxygenase [Rhodococcus sp. MS272a1]	Rhodococcus sp. MS272a1	265	265	0.43	2e-86	67.58	182	=HYPERLINK("https://www.ncbi.nlm.nih.gov/protein/AEY77899.1?report=genbank&log$=prottop&blast_rank=947&RID=GW9B3RDR016","AEY77899.1")
alkane monooxygenase [Rhodococcus ruber]	Rhodococcus ruber	262	262	0.36	8e-86	78.95	154	=HYPERLINK("https://www.ncbi.nlm.nih.gov/protein/AGW84218.1?report=genbank&log$=prottop&blast_rank=948&RID=GW9B3RDR016","AGW84218.1")
putative alkane-1-monooxygenase [Rhodococcus erythropolis]	Rhodococcus erythropolis	259	259	0.41	2e-84	71.76	170	=HYPERLINK("https://www.ncbi.nlm.nih.gov/protein/BAG06232.1?report=genbank&log$=prottop&blast_rank=949&RID=GW9B3RDR016","BAG06232.1")
alkane monooxygenase [Rhodococcus sp. ITRH43]	Rhodococcus sp. ITRH43	263	263	0.65	5e-84	49.82	290	=HYPERLINK("https://www.ncbi.nlm.nih.gov/protein/ACH99214.1?report=genbank&log$=prottop&blast_rank=950&RID=GW9B3RDR016","ACH99214.1")
putative alkane monooxygenase [Rhodococcus sp. 1.3-VEs]	Rhodococcus sp. 1.3-VEs	257	257	0.36	8e-84	77.78	154	=HYPERLINK("https://www.ncbi.nlm.nih.gov/protein/AEH76911.1?report=genbank&log$=prottop&blast_rank=951&RID=GW9B3RDR016","AEH76911.1")
alkane-1-monooxygenase [Rhodococcus sp. (in: high G+C Gram-positive bacteria)]	Rhodococcus sp. (in: high G+C Gram-positive bacteria)	256	256	0.36	2e-83	76.47	153	=HYPERLINK("https://www.ncbi.nlm.nih.gov/protein/UUZ29927.1?report=genbank&log$=prottop&blast_rank=952&RID=GW9B3RDR016","UUZ29927.1")
alkane-1-monooxygenase 4 [Rhodococcus erythropolis]	Rhodococcus erythropolis	254	254	0.43	2e-82	67.03	183	=HYPERLINK("https://www.ncbi.nlm.nih.gov/protein/CAC40948.1?report=genbank&log$=prottop&blast_rank=953&RID=GW9B3RDR016","CAC40948.1")
alkane 1-monooxygenase [Rhodococcus erythropolis]	Rhodococcus erythropolis	253	253	0.4	3e-82	72.29	166	=HYPERLINK("https://www.ncbi.nlm.nih.gov/protein/AZH68655.1?report=genbank&log$=prottop&blast_rank=954&RID=GW9B3RDR016","AZH68655.1")
putative alkane hydroxylase [Rhodococcus sp. P14]	Rhodococcus sp. P14	254	254	0.43	4e-82	65.19	181	=HYPERLINK("https://www.ncbi.nlm.nih.gov/protein/ACI04539.1?report=genbank&log$=prottop&blast_rank=955&RID=GW9B3RDR016","ACI04539.1")
alkane hydroxylase [Rhodococcus jostii]	Rhodococcus jostii	251	251	0.39	4e-81	70.99	180	=HYPERLINK("https://www.ncbi.nlm.nih.gov/protein/BAV60966.1?report=genbank&log$=prottop&blast_rank=956&RID=GW9B3RDR016","BAV60966.1")
putative alkane-1-monooxygenase [Rhodococcus erythropolis]	Rhodococcus erythropolis	251	251	0.48	5e-81	58.71	192	=HYPERLINK("https://www.ncbi.nlm.nih.gov/protein/WUG53660.1?report=genbank&log$=prottop&blast_rank=957&RID=GW9B3RDR016","WUG53660.1")
alkane 1-monooxygenase [Rhodococcus qingshengii]	Rhodococcus qingshengii	252	252	0.47	5e-81	57.36	200	=HYPERLINK("https://www.ncbi.nlm.nih.gov/protein/WP_214927175.1?report=genbank&log$=prottop&blast_rank=958&RID=GW9B3RDR016","WP_214927175.1")
putative alkane-1-monooxygenase [Rhodococcus erythropolis]	Rhodococcus erythropolis	249	249	0.41	2e-80	67.65	170	=HYPERLINK("https://www.ncbi.nlm.nih.gov/protein/BAG06236.1?report=genbank&log$=prottop&blast_rank=959&RID=GW9B3RDR016","BAG06236.1")
putative alkane-1-monooxygenase [Rhodococcus erythropolis]	Rhodococcus erythropolis	249	249	0.48	5e-80	58.00	191	=HYPERLINK("https://www.ncbi.nlm.nih.gov/protein/WUG53665.1?report=genbank&log$=prottop&blast_rank=960&RID=GW9B3RDR016","WUG53665.1")
putative alkane monooxygenase [Rhodococcus sp. 3.3-VPr]	Rhodococcus sp. 3.3-VPr	247	247	0.37	6e-80	77.56	156	=HYPERLINK("https://www.ncbi.nlm.nih.gov/protein/AEH76915.1?report=genbank&log$=prottop&blast_rank=961&RID=GW9B3RDR016","AEH76915.1")
alkane-1-monooxygenase [Rhodococcus sp. MS272a1]	Rhodococcus sp. MS272a1	247	247	0.36	7e-80	74.51	153	=HYPERLINK("https://www.ncbi.nlm.nih.gov/protein/AEY77900.1?report=genbank&log$=prottop&blast_rank=962&RID=GW9B3RDR016","AEY77900.1")
putative alkane-1-monooxygenase [Rhodococcus erythropolis]	Rhodococcus erythropolis	248	248	0.48	8e-80	58.50	191	=HYPERLINK("https://www.ncbi.nlm.nih.gov/protein/WUG53662.1?report=genbank&log$=prottop&blast_rank=963&RID=GW9B3RDR016","WUG53662.1")
putative alkane-1-monooxygenase [Rhodococcus erythropolis]	Rhodococcus erythropolis	248	248	0.48	1e-79	58.50	191	=HYPERLINK("https://www.ncbi.nlm.nih.gov/protein/WUG53653.1?report=genbank&log$=prottop&blast_rank=964&RID=GW9B3RDR016","WUG53653.1")
putative alkane-1-monooxygenase [Rhodococcus erythropolis]	Rhodococcus erythropolis	248	248	0.48	1e-79	58.00	191	=HYPERLINK("https://www.ncbi.nlm.nih.gov/protein/WUG53658.1?report=genbank&log$=prottop&blast_rank=965&RID=GW9B3RDR016","WUG53658.1")
putative alkane-1-monooxygenase [Rhodococcus erythropolis]	Rhodococcus erythropolis	248	248	0.48	1e-79	58.50	191	=HYPERLINK("https://www.ncbi.nlm.nih.gov/protein/WUG53650.1?report=genbank&log$=prottop&blast_rank=966&RID=GW9B3RDR016","WUG53650.1")
putative alkane-1-monooxygenase [Rhodococcus erythropolis]	Rhodococcus erythropolis	248	248	0.48	2e-79	58.00	191	=HYPERLINK("https://www.ncbi.nlm.nih.gov/protein/WUG53655.1?report=genbank&log$=prottop&blast_rank=967&RID=GW9B3RDR016","WUG53655.1")
putative alkane-1-monooxygenase [Rhodococcus erythropolis]	Rhodococcus erythropolis	247	247	0.48	2e-79	58.21	192	=HYPERLINK("https://www.ncbi.nlm.nih.gov/protein/WUG53652.1?report=genbank&log$=prottop&blast_rank=968&RID=GW9B3RDR016","WUG53652.1")
alkane hydroxylase [Rhodococcus globerulus]	Rhodococcus globerulus	246	246	0.42	2e-79	65.52	174	=HYPERLINK("https://www.ncbi.nlm.nih.gov/protein/BAV60965.1?report=genbank&log$=prottop&blast_rank=969&RID=GW9B3RDR016","BAV60965.1")
putative alkane-1-monooxygenase [Rhodococcus erythropolis]	Rhodococcus erythropolis	247	247	0.48	2e-79	58.00	191	=HYPERLINK("https://www.ncbi.nlm.nih.gov/protein/WUG53651.1?report=genbank&log$=prottop&blast_rank=970&RID=GW9B3RDR016","WUG53651.1")
fatty acid desaturase [Rhodococcus sp. (in: high G+C Gram-positive bacteria)]	Rhodococcus sp. (in: high G+C Gram-positive bacteria)	249	249	0.62	3e-79	52.31	255	=HYPERLINK("https://www.ncbi.nlm.nih.gov/protein/MBJ7350356.1?report=genbank&log$=prottop&blast_rank=971&RID=GW9B3RDR016","MBJ7350356.1")
alkane-1-monooxygenase [Rhodococcus erythropolis]	Rhodococcus erythropolis	247	247	0.5	4e-79	56.52	205	=HYPERLINK("https://www.ncbi.nlm.nih.gov/protein/AHA50093.1?report=genbank&log$=prottop&blast_rank=972&RID=GW9B3RDR016","AHA50093.1")
AlkB [Rhodococcus sp. NTU1]	Rhodococcus sp. NTU1	246	246	0.45	5e-79	61.50	194	=HYPERLINK("https://www.ncbi.nlm.nih.gov/protein/ABA18186.1?report=genbank&log$=prottop&blast_rank=973&RID=GW9B3RDR016","ABA18186.1")
putative alkane-1-monooxygenase [Rhodococcus erythropolis]	Rhodococcus erythropolis	246	246	0.48	7e-79	57.50	191	=HYPERLINK("https://www.ncbi.nlm.nih.gov/protein/WUG53654.1?report=genbank&log$=prottop&blast_rank=974&RID=GW9B3RDR016","WUG53654.1")
alkane monooxygenase [Rhodococcus qingshengii]	Rhodococcus qingshengii	245	245	0.44	7e-79	63.93	183	=HYPERLINK("https://www.ncbi.nlm.nih.gov/protein/CDI44598.1?report=genbank&log$=prottop&blast_rank=975&RID=GW9B3RDR016","CDI44598.1")
hypothetical protein GCM10020255_050700 [Rhodococcus baikonurensis]	Rhodococcus baikonurensis	245	245	0.49	1e-78	56.31	204	=HYPERLINK("https://www.ncbi.nlm.nih.gov/protein/GAA3165418.1?report=genbank&log$=prottop&blast_rank=976&RID=GW9B3RDR016","GAA3165418.1")
putative alkane hydroxylase [Rhodococcus wratislaviensis IFP 2016]	Rhodococcus wratislaviensis IFP 2016	242	242	0.34	4e-78	74.83	143	=HYPERLINK("https://www.ncbi.nlm.nih.gov/protein/ACM63043.1?report=genbank&log$=prottop&blast_rank=977&RID=GW9B3RDR016","ACM63043.1")
alkane-1-monooxygenase [Rhodococcus erythropolis]	Rhodococcus erythropolis	242	242	0.43	1e-77	62.09	183	=HYPERLINK("https://www.ncbi.nlm.nih.gov/protein/CAC40951.1?report=genbank&log$=prottop&blast_rank=978&RID=GW9B3RDR016","CAC40951.1")
alkane monooxygenase [Rhodococcus qingshengii]	Rhodococcus qingshengii	242	242	0.44	2e-77	62.84	183	=HYPERLINK("https://www.ncbi.nlm.nih.gov/protein/CDI44596.1?report=genbank&log$=prottop&blast_rank=979&RID=GW9B3RDR016","CDI44596.1")
putative alkane hydroxylase [Rhodococcus sp. PT18]	Rhodococcus sp. PT18	241	241	0.38	2e-77	72.15	158	=HYPERLINK("https://www.ncbi.nlm.nih.gov/protein/ABA55804.1?report=genbank&log$=prottop&blast_rank=980&RID=GW9B3RDR016","ABA55804.1")
alkane-1-monooxygenase [Rhodococcus sp. MS103a]	Rhodococcus sp. MS103a	241	241	0.43	2e-77	61.54	182	=HYPERLINK("https://www.ncbi.nlm.nih.gov/protein/AEY77865.1?report=genbank&log$=prottop&blast_rank=981&RID=GW9B3RDR016","AEY77865.1")
putative alkane-1-monooxygenase [Rhodococcus erythropolis]	Rhodococcus erythropolis	242	242	0.47	3e-77	57.58	189	=HYPERLINK("https://www.ncbi.nlm.nih.gov/protein/WUG53661.1?report=genbank&log$=prottop&blast_rank=982&RID=GW9B3RDR016","WUG53661.1")
putative alkane-1-monooxygenase [Rhodococcus erythropolis]	Rhodococcus erythropolis	240	240	0.48	1e-76	58.21	192	=HYPERLINK("https://www.ncbi.nlm.nih.gov/protein/WUG53657.1?report=genbank&log$=prottop&blast_rank=983&RID=GW9B3RDR016","WUG53657.1")
putative alkane-1-monooxygenase [Rhodococcus erythropolis]	Rhodococcus erythropolis	237	237	0.41	1e-75	64.71	170	=HYPERLINK("https://www.ncbi.nlm.nih.gov/protein/BAG06235.1?report=genbank&log$=prottop&blast_rank=984&RID=GW9B3RDR016","BAG06235.1")
alkane-1-monooxygenase [Rhodococcus canchipurensis]	Rhodococcus canchipurensis	236	236	0.38	2e-75	70.25	158	=HYPERLINK("https://www.ncbi.nlm.nih.gov/protein/AHA51172.1?report=genbank&log$=prottop&blast_rank=985&RID=GW9B3RDR016","AHA51172.1")
fatty acid desaturase [Rhodococcus sp. (in: high G+C Gram-positive bacteria)]	Rhodococcus sp. (in: high G+C Gram-positive bacteria)	234	234	0.32	4e-75	79.10	135	=HYPERLINK("https://www.ncbi.nlm.nih.gov/protein/MER2224641.1?report=genbank&log$=prottop&blast_rank=986&RID=GW9B3RDR016","MER2224641.1")
alkane monooxygenase [Rhodococcus sp. TPH-S8]	Rhodococcus sp. TPH-S8	234	234	0.44	2e-74	61.75	183	=HYPERLINK("https://www.ncbi.nlm.nih.gov/protein/AJE25657.1?report=genbank&log$=prottop&blast_rank=987&RID=GW9B3RDR016","AJE25657.1")
alkane 1-monooxygenase [Rhodococcus sp. (in: high G+C Gram-positive bacteria)]	Rhodococcus sp. (in: high G+C Gram-positive bacteria)	233	233	0.35	2e-74	72.60	159	=HYPERLINK("https://www.ncbi.nlm.nih.gov/protein/MDN5546310.1?report=genbank&log$=prottop&blast_rank=988&RID=GW9B3RDR016","MDN5546310.1")
putative alkane-1-monooxygenase [Rhodococcus erythropolis]	Rhodococcus erythropolis	234	234	0.46	2e-74	56.99	184	=HYPERLINK("https://www.ncbi.nlm.nih.gov/protein/WUG53663.1?report=genbank&log$=prottop&blast_rank=989&RID=GW9B3RDR016","WUG53663.1")
putative alkane-1-monooxygenase [Rhodococcus erythropolis]	Rhodococcus erythropolis	231	231	0.45	4e-73	57.37	181	=HYPERLINK("https://www.ncbi.nlm.nih.gov/protein/WUG53666.1?report=genbank&log$=prottop&blast_rank=990&RID=GW9B3RDR016","WUG53666.1")
alkane 1-monooxygenase [Rhodococcus artemisiae]	Rhodococcus artemisiae	229	229	0.45	2e-72	56.02	182	=HYPERLINK("https://www.ncbi.nlm.nih.gov/protein/AIA96568.1?report=genbank&log$=prottop&blast_rank=991&RID=GW9B3RDR016","AIA96568.1")
fatty acid desaturase [Rhodococcus sp. (in: high G+C Gram-positive bacteria)]	Rhodococcus sp. (in: high G+C Gram-positive bacteria)	226	226	0.29	4e-72	81.97	122	=HYPERLINK("https://www.ncbi.nlm.nih.gov/protein/MDX5312498.1?report=genbank&log$=prottop&blast_rank=992&RID=GW9B3RDR016","MDX5312498.1")
alkane 1-monooxygenase [Rhodococcus gordoniae]	Rhodococcus gordoniae	227	227	0.38	8e-72	66.05	165	=HYPERLINK("https://www.ncbi.nlm.nih.gov/protein/API65146.1?report=genbank&log$=prottop&blast_rank=993&RID=GW9B3RDR016","API65146.1")
alkane 1-monooxygenase [Rhodococcus gordoniae]	Rhodococcus gordoniae	227	227	0.4	9e-72	63.31	169	=HYPERLINK("https://www.ncbi.nlm.nih.gov/protein/API65147.1?report=genbank&log$=prottop&blast_rank=994&RID=GW9B3RDR016","API65147.1")
Alkane 1-monooxygenase [Rhodococcus sp. AW25M09]	Rhodococcus sp. AW25M09	221	221	0.35	2e-69	65.54	155	=HYPERLINK("https://www.ncbi.nlm.nih.gov/protein/CCQ13575.1?report=genbank&log$=prottop&blast_rank=995&RID=GW9B3RDR016","CCQ13575.1")
fatty acid desaturase [Rhodococcus qingshengii]	Rhodococcus qingshengii	218	218	0.34	2e-68	67.83	144	=HYPERLINK("https://www.ncbi.nlm.nih.gov/protein/WP_283568785.1?report=genbank&log$=prottop&blast_rank=996&RID=GW9B3RDR016","WP_283568785.1")
alkane 1-monooxygenase [Rhodococcus erythropolis]	Rhodococcus erythropolis	218	218	0.44	5e-68	56.28	181	=HYPERLINK("https://www.ncbi.nlm.nih.gov/protein/KAB2587053.1?report=genbank&log$=prottop&blast_rank=997&RID=GW9B3RDR016","KAB2587053.1")
alkane 1-monooxygenase [Rhodococcus erythropolis]	Rhodococcus erythropolis	218	218	0.43	6e-68	53.33	183	=HYPERLINK("https://www.ncbi.nlm.nih.gov/protein/MDF2895032.1?report=genbank&log$=prottop&blast_rank=998&RID=GW9B3RDR016","MDF2895032.1")
putative alkane-1-monooxygenase [Rhodococcus erythropolis]	Rhodococcus erythropolis	216	216	0.41	1e-67	58.82	170	=HYPERLINK("https://www.ncbi.nlm.nih.gov/protein/BAG06234.1?report=genbank&log$=prottop&blast_rank=999&RID=GW9B3RDR016","BAG06234.1")
alkane monooxygenase [Rhodococcus sp. enrichment culture clone AR_1017-3_OTU1]	Rhodococcus sp. enrichment culture clone AR_1017-3_OTU1	214	214	0.38	7e-67	59.63	162	=HYPERLINK("https://www.ncbi.nlm.nih.gov/protein/ACS75820.1?report=genbank&log$=prottop&blast_rank=1000&RID=GW9B3RDR016","ACS75820.1")
alkane monooxygenase [Rhodococcus qingshengii]	Rhodococcus qingshengii	211	211	0.31	3e-66	73.28	131	=HYPERLINK("https://www.ncbi.nlm.nih.gov/protein/AGW84217.1?report=genbank&log$=prottop&blast_rank=1001&RID=GW9B3RDR016","AGW84217.1")
fatty acid desaturase [Rhodococcus qingshengii]	Rhodococcus qingshengii	207	207	0.33	2e-64	66.43	141	=HYPERLINK("https://www.ncbi.nlm.nih.gov/protein/WP_197492776.1?report=genbank&log$=prottop&blast_rank=1002&RID=GW9B3RDR016","WP_197492776.1")
fatty acid desaturase [Rhodococcus sp. EPR-134]	Rhodococcus sp. EPR-134	205	205	0.32	9e-64	66.91	137	=HYPERLINK("https://www.ncbi.nlm.nih.gov/protein/WP_197494307.1?report=genbank&log$=prottop&blast_rank=1003&RID=GW9B3RDR016","WP_197494307.1")
alkane-1-monooxygenase [Rhodococcus erythropolis]	Rhodococcus erythropolis	204	204	0.34	2e-63	68.31	142	=HYPERLINK("https://www.ncbi.nlm.nih.gov/protein/ABE72965.1?report=genbank&log$=prottop&blast_rank=1004&RID=GW9B3RDR016","ABE72965.1")
fatty acid desaturase [Rhodococcus sp. (in: high G+C Gram-positive bacteria)]	Rhodococcus sp. (in: high G+C Gram-positive bacteria)	205	205	0.34	2e-63	65.28	144	=HYPERLINK("https://www.ncbi.nlm.nih.gov/protein/MCY4668000.1?report=genbank&log$=prottop&blast_rank=1005&RID=GW9B3RDR016","MCY4668000.1")
alkane-1-monooxygenase [Rhodococcus erythropolis]	Rhodococcus erythropolis	205	205	0.5	7e-63	50.71	203	=HYPERLINK("https://www.ncbi.nlm.nih.gov/protein/AHA50091.1?report=genbank&log$=prottop&blast_rank=1006&RID=GW9B3RDR016","AHA50091.1")
fatty acid desaturase [Rhodococcus sp. EPR-134]	Rhodococcus sp. EPR-134	201	201	0.32	3e-62	66.67	140	=HYPERLINK("https://www.ncbi.nlm.nih.gov/protein/WP_197494309.1?report=genbank&log$=prottop&blast_rank=1007&RID=GW9B3RDR016","WP_197494309.1")
hypothetical protein GCM10020255_069560 [Rhodococcus baikonurensis]	Rhodococcus baikonurensis	191	191	0.29	3e-58	69.67	135	=HYPERLINK("https://www.ncbi.nlm.nih.gov/protein/GAA3177525.1?report=genbank&log$=prottop&blast_rank=1008&RID=GW9B3RDR016","GAA3177525.1")
alkane 1-monooxygenase [Rhodococcus sp. (in: high G+C Gram-positive bacteria)]	Rhodococcus sp. (in: high G+C Gram-positive bacteria)	191	191	0.48	2e-57	49.75	192	=HYPERLINK("https://www.ncbi.nlm.nih.gov/protein/MDN5547459.1?report=genbank&log$=prottop&blast_rank=1009&RID=GW9B3RDR016","MDN5547459.1")
fatty acid desaturase [Rhodococcus baikonurensis]	Rhodococcus baikonurensis	187	187	0.31	1e-56	67.44	131	=HYPERLINK("https://www.ncbi.nlm.nih.gov/protein/WP_378377247.1?report=genbank&log$=prottop&blast_rank=1010&RID=GW9B3RDR016","WP_378377247.1")
alkane monooxygenase [Rhodococcus sp. US6Ea]	Rhodococcus sp. US6Ea	185	185	0.27	3e-56	73.68	115	=HYPERLINK("https://www.ncbi.nlm.nih.gov/protein/AGC27137.1?report=genbank&log$=prottop&blast_rank=1011&RID=GW9B3RDR016","AGC27137.1")
alkane monooxygenase [Rhodococcus sp. US6Ea]	Rhodococcus sp. US6Ea	184	184	0.27	7e-56	74.34	114	=HYPERLINK("https://www.ncbi.nlm.nih.gov/protein/AGC27135.1?report=genbank&log$=prottop&blast_rank=1012&RID=GW9B3RDR016","AGC27135.1")
alkane monooxygenase [Rhodococcus sp. DEOB100]	Rhodococcus sp. DEOB100	181	181	0.2	4e-55	98.82	85	=HYPERLINK("https://www.ncbi.nlm.nih.gov/protein/ABI14003.1?report=genbank&log$=prottop&blast_rank=1013&RID=GW9B3RDR016","ABI14003.1")
alkane monooxygenase [Rhodococcus sp. US6Ea]	Rhodococcus sp. US6Ea	180	180	0.27	3e-54	72.57	114	=HYPERLINK("https://www.ncbi.nlm.nih.gov/protein/AGC27138.1?report=genbank&log$=prottop&blast_rank=1014&RID=GW9B3RDR016","AGC27138.1")
fatty acid desaturase [Rhodococcus qingshengii]	Rhodococcus qingshengii	179	179	0.27	7e-54	70.80	114	=HYPERLINK("https://www.ncbi.nlm.nih.gov/protein/WP_275233152.1?report=genbank&log$=prottop&blast_rank=1015&RID=GW9B3RDR016","WP_275233152.1")
fatty acid desaturase [Rhodococcus qingshengii]	Rhodococcus qingshengii	178	178	0.28	2e-53	68.97	117	=HYPERLINK("https://www.ncbi.nlm.nih.gov/protein/MFF8667499.1?report=genbank&log$=prottop&blast_rank=1016&RID=GW9B3RDR016","MFF8667499.1")
alkane monooxygenase [Rhodococcus sp. MOP100]	Rhodococcus sp. MOP100	173	173	0.19	6e-52	98.77	81	=HYPERLINK("https://www.ncbi.nlm.nih.gov/protein/ABI14005.1?report=genbank&log$=prottop&blast_rank=1017&RID=GW9B3RDR016","ABI14005.1")
alkane 1-monooxygenase [Rhodococcus sp. R121]	Rhodococcus sp. R121	171	171	0.28	5e-51	68.07	119	=HYPERLINK("https://www.ncbi.nlm.nih.gov/protein/ABJ16481.1?report=genbank&log$=prottop&blast_rank=1018&RID=GW9B3RDR016","ABJ16481.1")
alkane 1-monooxygenase [Rhodococcus aetherivorans]	Rhodococcus aetherivorans	167	167	0.2	1e-49	88.37	86	=HYPERLINK("https://www.ncbi.nlm.nih.gov/protein/ARR73188.1?report=genbank&log$=prottop&blast_rank=1019&RID=GW9B3RDR016","ARR73188.1")
fatty acid desaturase [Rhodococcus sp. (in: high G+C Gram-positive bacteria)]	Rhodococcus sp. (in: high G+C Gram-positive bacteria)	168	168	0.31	1e-49	62.31	123	=HYPERLINK("https://www.ncbi.nlm.nih.gov/protein/MEH6797586.1?report=genbank&log$=prottop&blast_rank=1020&RID=GW9B3RDR016","MEH6797586.1")
alkane monooxygenase [Rhodococcus sp. US6Ea]	Rhodococcus sp. US6Ea	167	167	0.27	2e-49	65.79	114	=HYPERLINK("https://www.ncbi.nlm.nih.gov/protein/AGC27134.1?report=genbank&log$=prottop&blast_rank=1021&RID=GW9B3RDR016","AGC27134.1")
fatty acid desaturase [Rhodococcus sp. (in: high G+C Gram-positive bacteria)]	Rhodococcus sp. (in: high G+C Gram-positive bacteria)	166	166	0.25	4e-49	72.12	105	=HYPERLINK("https://www.ncbi.nlm.nih.gov/protein/MCY4670474.1?report=genbank&log$=prottop&blast_rank=1022&RID=GW9B3RDR016","MCY4670474.1")
alkane monooxygenase [Rhodococcus sp. MOB100]	Rhodococcus sp. MOB100	164	164	0.2	2e-48	87.06	85	=HYPERLINK("https://www.ncbi.nlm.nih.gov/protein/ABI14004.1?report=genbank&log$=prottop&blast_rank=1023&RID=GW9B3RDR016","ABI14004.1")
alkane monooxygenase [Rhodococcus sp. DEE5151]	Rhodococcus sp. DEE5151	163	163	0.2	4e-48	85.88	85	=HYPERLINK("https://www.ncbi.nlm.nih.gov/protein/ABI13999.1?report=genbank&log$=prottop&blast_rank=1024&RID=GW9B3RDR016","ABI13999.1")
alkane monooxygenase [Rhodococcus sp. THF100]	Rhodococcus sp. THF100	162	162	0.2	7e-48	87.06	85	=HYPERLINK("https://www.ncbi.nlm.nih.gov/protein/ABI14006.1?report=genbank&log$=prottop&blast_rank=1025&RID=GW9B3RDR016","ABI14006.1")
alkane-1-monooxygenase [Rhodococcus triatomae]	Rhodococcus triatomae	162	162	0.27	2e-47	66.96	115	=HYPERLINK("https://www.ncbi.nlm.nih.gov/protein/AHA51174.1?report=genbank&log$=prottop&blast_rank=1026&RID=GW9B3RDR016","AHA51174.1")
alkane monooxygenase [Rhodococcus sp. DEE5311]	Rhodococcus sp. DEE5311	160	160	0.2	3e-47	84.71	85	=HYPERLINK("https://www.ncbi.nlm.nih.gov/protein/ABI14001.1?report=genbank&log$=prottop&blast_rank=1027&RID=GW9B3RDR016","ABI14001.1")
putative alkane hydroxylase [Rhodococcus aetherivorans]	Rhodococcus aetherivorans	160	160	0.24	5e-47	70.87	103	=HYPERLINK("https://www.ncbi.nlm.nih.gov/protein/ACM63042.1?report=genbank&log$=prottop&blast_rank=1028&RID=GW9B3RDR016","ACM63042.1")
alkane monooxygenase [Rhodococcus sp. 2C1]	Rhodococcus sp. 2C1	159	159	0.24	3e-46	73.27	101	=HYPERLINK("https://www.ncbi.nlm.nih.gov/protein/AKP07065.1?report=genbank&log$=prottop&blast_rank=1029&RID=GW9B3RDR016","AKP07065.1")
AlkB5 [Rhodococcus ruber]	Rhodococcus ruber	158	158	0.27	5e-46	64.29	112	=HYPERLINK("https://www.ncbi.nlm.nih.gov/protein/ACX30752.1?report=genbank&log$=prottop&blast_rank=1030&RID=GW9B3RDR016","ACX30752.1")
alkane monooxygenase [Rhodococcus erythropolis]	Rhodococcus erythropolis	157	157	0.24	7e-46	72.28	101	=HYPERLINK("https://www.ncbi.nlm.nih.gov/protein/AKP07094.1?report=genbank&log$=prottop&blast_rank=1031&RID=GW9B3RDR016","AKP07094.1")
alkane monooxygenase [Rhodococcus sp. 2012B]	Rhodococcus sp. 2012B	157	157	0.26	1e-45	66.06	110	=HYPERLINK("https://www.ncbi.nlm.nih.gov/protein/ALD16250.1?report=genbank&log$=prottop&blast_rank=1032&RID=GW9B3RDR016","ALD16250.1")
AlkB5 [Rhodococcus ruber]	Rhodococcus ruber	155	155	0.27	7e-45	63.39	112	=HYPERLINK("https://www.ncbi.nlm.nih.gov/protein/ACX30751.1?report=genbank&log$=prottop&blast_rank=1033&RID=GW9B3RDR016","ACX30751.1")
putative alkane hydroxylase [Rhodococcus opacus]	Rhodococcus opacus	153	153	0.23	3e-44	69.39	98	=HYPERLINK("https://www.ncbi.nlm.nih.gov/protein/CAH55830.1?report=genbank&log$=prottop&blast_rank=1034&RID=GW9B3RDR016","CAH55830.1")
fatty acid desaturase [Rhodococcus sp. PAE-6]	Rhodococcus sp. PAE-6	152	152	0.19	3e-44	92.59	81	=HYPERLINK("https://www.ncbi.nlm.nih.gov/protein/WP_369011270.1?report=genbank&log$=prottop&blast_rank=1035&RID=GW9B3RDR016","WP_369011270.1")
putative alkane hydroxylase [Rhodococcus sp. SH22]	Rhodococcus sp. SH22	153	153	0.23	3e-44	72.45	98	=HYPERLINK("https://www.ncbi.nlm.nih.gov/protein/CAH55827.1?report=genbank&log$=prottop&blast_rank=1036&RID=GW9B3RDR016","CAH55827.1")
alkane-1-monooxygenase [uncultured Rhodococcus sp.]	uncultured Rhodococcus sp.	153	153	0.25	6e-44	66.04	106	=HYPERLINK("https://www.ncbi.nlm.nih.gov/protein/AGW82436.1?report=genbank&log$=prottop&blast_rank=1037&RID=GW9B3RDR016","AGW82436.1")
fatty acid desaturase [Rhodococcus sp. YL-0]	Rhodococcus sp. YL-0	152	152	0.23	8e-44	69.70	100	=HYPERLINK("https://www.ncbi.nlm.nih.gov/protein/WP_190287635.1?report=genbank&log$=prottop&blast_rank=1038&RID=GW9B3RDR016","WP_190287635.1")
putative alkane hydroxylase [Rhodococcus ruber]	Rhodococcus ruber	152	152	0.23	1e-43	71.43	98	=HYPERLINK("https://www.ncbi.nlm.nih.gov/protein/CAH55823.1?report=genbank&log$=prottop&blast_rank=1039&RID=GW9B3RDR016","CAH55823.1")
alkane-1-monooxygenase [uncultured Rhodococcus sp.]	uncultured Rhodococcus sp.	152	152	0.25	1e-43	66.04	106	=HYPERLINK("https://www.ncbi.nlm.nih.gov/protein/AGW82437.1?report=genbank&log$=prottop&blast_rank=1040&RID=GW9B3RDR016","AGW82437.1")
alkane monooxygenase [Rhodococcus sp. US6Ea]	Rhodococcus sp. US6Ea	151	151	0.27	2e-43	59.65	114	=HYPERLINK("https://www.ncbi.nlm.nih.gov/protein/AGC27136.1?report=genbank&log$=prottop&blast_rank=1041&RID=GW9B3RDR016","AGC27136.1")
alkane monooxygenase [uncultured Rhodococcus sp.]	uncultured Rhodococcus sp.	150	150	0.23	4e-43	71.43	98	=HYPERLINK("https://www.ncbi.nlm.nih.gov/protein/QYZ87053.1?report=genbank&log$=prottop&blast_rank=1042&RID=GW9B3RDR016","QYZ87053.1")
alkane monooxygenase [Rhodococcus erythropolis]	Rhodococcus erythropolis	145	145	0.24	2e-41	67.33	101	=HYPERLINK("https://www.ncbi.nlm.nih.gov/protein/AKP07092.1?report=genbank&log$=prottop&blast_rank=1043&RID=GW9B3RDR016","AKP07092.1")
AlkB5 [Rhodococcus ruber]	Rhodococcus ruber	145	145	0.25	4e-41	62.62	107	=HYPERLINK("https://www.ncbi.nlm.nih.gov/protein/UHH90911.1?report=genbank&log$=prottop&blast_rank=1044&RID=GW9B3RDR016","UHH90911.1")
alkane monooxygenase [Rhodococcus sp. 2D19]	Rhodococcus sp. 2D19	144	144	0.24	2e-40	74.26	101	=HYPERLINK("https://www.ncbi.nlm.nih.gov/protein/AKP07073.1?report=genbank&log$=prottop&blast_rank=1045&RID=GW9B3RDR016","AKP07073.1")
alkane-1-monooxygenase [uncultured Rhodococcus sp.]	uncultured Rhodococcus sp.	142	142	0.24	5e-40	66.00	100	=HYPERLINK("https://www.ncbi.nlm.nih.gov/protein/AGW82432.1?report=genbank&log$=prottop&blast_rank=1046&RID=GW9B3RDR016","AGW82432.1")
putative alkane hydroxylase [Rhodococcus sp. SH22]	Rhodococcus sp. SH22	142	142	0.23	5e-40	68.37	98	=HYPERLINK("https://www.ncbi.nlm.nih.gov/protein/CAH55828.1?report=genbank&log$=prottop&blast_rank=1047&RID=GW9B3RDR016","CAH55828.1")
alkane monooxygenase [Rhodococcus erythropolis]	Rhodococcus erythropolis	141	141	0.24	1e-39	64.00	101	=HYPERLINK("https://www.ncbi.nlm.nih.gov/protein/AKP07093.1?report=genbank&log$=prottop&blast_rank=1048&RID=GW9B3RDR016","AKP07093.1")
alkane monooxygenase [Rhodococcus rhodochrous]	Rhodococcus rhodochrous	139	139	0.2	7e-39	72.94	85	=HYPERLINK("https://www.ncbi.nlm.nih.gov/protein/ABI13998.1?report=genbank&log$=prottop&blast_rank=1049&RID=GW9B3RDR016","ABI13998.1")
alkane monooxygenase [Rhodococcus qingshengii]	Rhodococcus qingshengii	139	139	0.24	1e-38	62.38	101	=HYPERLINK("https://www.ncbi.nlm.nih.gov/protein/AKP07104.1?report=genbank&log$=prottop&blast_rank=1050&RID=GW9B3RDR016","AKP07104.1")
alkane monooxygenase [Rhodococcus sp. DEE5316]	Rhodococcus sp. DEE5316	137	137	0.2	2e-38	71.76	85	=HYPERLINK("https://www.ncbi.nlm.nih.gov/protein/ABI14002.1?report=genbank&log$=prottop&blast_rank=1051&RID=GW9B3RDR016","ABI14002.1")
alkane monooxygenase [Rhodococcus sp. DEE5301]	Rhodococcus sp. DEE5301	137	137	0.2	4e-38	71.76	85	=HYPERLINK("https://www.ncbi.nlm.nih.gov/protein/ABI14000.1?report=genbank&log$=prottop&blast_rank=1052&RID=GW9B3RDR016","ABI14000.1")
fatty acid desaturase [Rhodococcus qingshengii]	Rhodococcus qingshengii	136	136	0.2	6e-38	71.43	85	=HYPERLINK("https://www.ncbi.nlm.nih.gov/protein/WP_372581699.1?report=genbank&log$=prottop&blast_rank=1053&RID=GW9B3RDR016","WP_372581699.1")
fatty acid desaturase [Rhodococcus qingshengii]	Rhodococcus qingshengii	135	135	0.2	2e-37	74.70	83	=HYPERLINK("https://www.ncbi.nlm.nih.gov/protein/WP_269617700.1?report=genbank&log$=prottop&blast_rank=1054&RID=GW9B3RDR016","WP_269617700.1")
putative alkane hydroxylase [Rhodococcus sp. SH22]	Rhodococcus sp. SH22	135	135	0.23	3e-37	62.24	98	=HYPERLINK("https://www.ncbi.nlm.nih.gov/protein/CAH55826.1?report=genbank&log$=prottop&blast_rank=1055&RID=GW9B3RDR016","CAH55826.1")
alkane hydroxylase [Rhodococcus erythropolis]	Rhodococcus erythropolis	133	133	0.22	1e-36	67.02	95	=HYPERLINK("https://www.ncbi.nlm.nih.gov/protein/AEK24774.1?report=genbank&log$=prottop&blast_rank=1056&RID=GW9B3RDR016","AEK24774.1")
alkane 1-monooxygenase [Rhodococcus erythropolis]	Rhodococcus erythropolis	135	135	0.4	5e-36	44.38	186	=HYPERLINK("https://www.ncbi.nlm.nih.gov/protein/MDF2895031.1?report=genbank&log$=prottop&blast_rank=1057&RID=GW9B3RDR016","MDF2895031.1")
alkane hydroxylase [Rhodococcus erythropolis]	Rhodococcus erythropolis	131	131	0.22	1e-35	64.89	94	=HYPERLINK("https://www.ncbi.nlm.nih.gov/protein/AEK24775.1?report=genbank&log$=prottop&blast_rank=1058&RID=GW9B3RDR016","AEK24775.1")
alkane-1-monooxygenase [uncultured Rhodococcus sp.]	uncultured Rhodococcus sp.	130	130	0.22	2e-35	65.59	93	=HYPERLINK("https://www.ncbi.nlm.nih.gov/protein/AGW82431.1?report=genbank&log$=prottop&blast_rank=1059&RID=GW9B3RDR016","AGW82431.1")
alkane 1-monooxygenase [Rhodococcus sp. WS4]	Rhodococcus sp. WS4	129	129	0.23	5e-35	63.54	106	=HYPERLINK("https://www.ncbi.nlm.nih.gov/protein/TQC38229.1?report=genbank&log$=prottop&blast_rank=1060&RID=GW9B3RDR016","TQC38229.1")
alkane monooxygenase [Rhodococcus sp. 2D19]	Rhodococcus sp. 2D19	129	129	0.23	5e-35	63.64	101	=HYPERLINK("https://www.ncbi.nlm.nih.gov/protein/AKP07072.1?report=genbank&log$=prottop&blast_rank=1061&RID=GW9B3RDR016","AKP07072.1")
alkane monooxygenase [Rhodococcus sp. 2A59]	Rhodococcus sp. 2A59	128	128	0.24	1e-34	60.40	101	=HYPERLINK("https://www.ncbi.nlm.nih.gov/protein/AKP07051.1?report=genbank&log$=prottop&blast_rank=1062&RID=GW9B3RDR016","AKP07051.1")
fatty acid desaturase [Rhodococcus qingshengii]	Rhodococcus qingshengii	126	126	0.19	4e-34	69.51	85	=HYPERLINK("https://www.ncbi.nlm.nih.gov/protein/WP_372581752.1?report=genbank&log$=prottop&blast_rank=1063&RID=GW9B3RDR016","WP_372581752.1")
alkane hydroxylase [Rhodococcus erythropolis]	Rhodococcus erythropolis	126	126	0.23	6e-34	62.50	97	=HYPERLINK("https://www.ncbi.nlm.nih.gov/protein/AEK24776.1?report=genbank&log$=prottop&blast_rank=1064&RID=GW9B3RDR016","AEK24776.1")
fatty acid desaturase [Rhodococcus sp. (in: high G+C Gram-positive bacteria)]	Rhodococcus sp. (in: high G+C Gram-positive bacteria)	125	125	0.21	1e-33	63.74	93	=HYPERLINK("https://www.ncbi.nlm.nih.gov/protein/MEH6797585.1?report=genbank&log$=prottop&blast_rank=1065&RID=GW9B3RDR016","MEH6797585.1")
alkane monooxygenase [uncultured Rhodococcus sp.]	uncultured Rhodococcus sp.	124	124	0.2	3e-33	67.44	86	=HYPERLINK("https://www.ncbi.nlm.nih.gov/protein/QYZ87054.1?report=genbank&log$=prottop&blast_rank=1066&RID=GW9B3RDR016","QYZ87054.1")
fatty acid desaturase [Rhodococcus qingshengii]	Rhodococcus qingshengii	123	123	0.19	8e-33	68.29	85	=HYPERLINK("https://www.ncbi.nlm.nih.gov/protein/WP_372581751.1?report=genbank&log$=prottop&blast_rank=1067&RID=GW9B3RDR016","WP_372581751.1")
alkane monooxygenase [Rhodococcus qingshengii]	Rhodococcus qingshengii	123	123	0.24	9e-33	55.45	101	=HYPERLINK("https://www.ncbi.nlm.nih.gov/protein/AKP07103.1?report=genbank&log$=prottop&blast_rank=1068&RID=GW9B3RDR016","AKP07103.1")
putative alkane hydroxylase [Rhodococcus sp. SH22]	Rhodococcus sp. SH22	121	121	0.23	4e-32	57.14	98	=HYPERLINK("https://www.ncbi.nlm.nih.gov/protein/CAH55825.1?report=genbank&log$=prottop&blast_rank=1069&RID=GW9B3RDR016","CAH55825.1")
alkane monooxygenase [uncultured Rhodococcus sp.]	uncultured Rhodococcus sp.	119	119	0.2	1e-31	65.88	85	=HYPERLINK("https://www.ncbi.nlm.nih.gov/protein/QYZ87052.1?report=genbank&log$=prottop&blast_rank=1070&RID=GW9B3RDR016","QYZ87052.1")
alkane 1-monooxygenase [Rhodococcus sp. (in: high G+C Gram-positive bacteria)]	Rhodococcus sp. (in: high G+C Gram-positive bacteria)	117	117	0.37	9e-30	42.86	146	=HYPERLINK("https://www.ncbi.nlm.nih.gov/protein/MER2208296.1?report=genbank&log$=prottop&blast_rank=1071&RID=GW9B3RDR016","MER2208296.1")
alkane 1-monooxygenase [Rhodococcus sp. (in: high G+C Gram-positive bacteria)]	Rhodococcus sp. (in: high G+C Gram-positive bacteria)	112	112	0.16	4e-29	75.36	70	=HYPERLINK("https://www.ncbi.nlm.nih.gov/protein/MEO7077863.1?report=genbank&log$=prottop&blast_rank=1072&RID=GW9B3RDR016","MEO7077863.1")
alkane 1-monooxygenase [Rhodococcus sp. (in: high G+C Gram-positive bacteria)]	Rhodococcus sp. (in: high G+C Gram-positive bacteria)	115	115	0.37	4e-29	42.95	146	=HYPERLINK("https://www.ncbi.nlm.nih.gov/protein/MCY4666839.1?report=genbank&log$=prottop&blast_rank=1073&RID=GW9B3RDR016","MCY4666839.1")
alkane 1-monooxygenase [Rhodococcus qingshengii]	Rhodococcus qingshengii	111	111	0.18	2e-28	64.94	77	=HYPERLINK("https://www.ncbi.nlm.nih.gov/protein/MDJ0491582.1?report=genbank&log$=prottop&blast_rank=1074&RID=GW9B3RDR016","MDJ0491582.1")
alkane 1-monooxygenase [Rhodococcus erythropolis]	Rhodococcus erythropolis	110	110	0.16	2e-28	72.06	68	=HYPERLINK("https://www.ncbi.nlm.nih.gov/protein/MDJ0113311.1?report=genbank&log$=prottop&blast_rank=1075&RID=GW9B3RDR016","MDJ0113311.1")
alkane 1-monooxygenase [Rhodococcus erythropolis]	Rhodococcus erythropolis	109	109	0.34	4e-27	38.19	141	=HYPERLINK("https://www.ncbi.nlm.nih.gov/protein/MDJ0109352.1?report=genbank&log$=prottop&blast_rank=1076&RID=GW9B3RDR016","MDJ0109352.1")
alkane 1-monooxygenase [Rhodococcus sp. (in: high G+C Gram-positive bacteria)]	Rhodococcus sp. (in: high G+C Gram-positive bacteria)	99.0	99.0	0.28	3e-23	46.15	122	=HYPERLINK("https://www.ncbi.nlm.nih.gov/protein/MER2221751.1?report=genbank&log$=prottop&blast_rank=1077&RID=GW9B3RDR016","MER2221751.1")
fatty acid desaturase [Rhodococcus baikonurensis]	Rhodococcus baikonurensis	96.3	96.3	0.14	4e-23	76.27	61	=HYPERLINK("https://www.ncbi.nlm.nih.gov/protein/WP_378377249.1?report=genbank&log$=prottop&blast_rank=1078&RID=GW9B3RDR016","WP_378377249.1")
alkane-1-monooxygenase [uncultured Rhodococcus sp.]	uncultured Rhodococcus sp.	94.7	94.7	0.26	7e-22	42.73	110	=HYPERLINK("https://www.ncbi.nlm.nih.gov/protein/AGW82433.1?report=genbank&log$=prottop&blast_rank=1079&RID=GW9B3RDR016","AGW82433.1")
alkane-1-monooxygenase [uncultured Rhodococcus sp.]	uncultured Rhodococcus sp.	94.0	94.0	0.25	9e-22	43.93	107	=HYPERLINK("https://www.ncbi.nlm.nih.gov/protein/AGW82435.1?report=genbank&log$=prottop&blast_rank=1080&RID=GW9B3RDR016","AGW82435.1")
hypothetical protein GCM10020255_031990 [Rhodococcus baikonurensis]	Rhodococcus baikonurensis	82.0	82.0	0.24	5e-17	40.59	141	=HYPERLINK("https://www.ncbi.nlm.nih.gov/protein/GAA3152509.1?report=genbank&log$=prottop&blast_rank=1081&RID=GW9B3RDR016","GAA3152509.1")
fatty acid desaturase [Rhodococcus sp. NPDC019616]	Rhodococcus sp. NPDC019616	82.4	82.4	0.78	2e-15	22.39	381	=HYPERLINK("https://www.ncbi.nlm.nih.gov/protein/WP_358275679.1?report=genbank&log$=prottop&blast_rank=1082&RID=GW9B3RDR016","WP_358275679.1")
alkane 1-monooxygenase [Rhodococcus sp. (in: high G+C Gram-positive bacteria)]	Rhodococcus sp. (in: high G+C Gram-positive bacteria)	71.6	71.6	0.1	2e-14	69.05	45	=HYPERLINK("https://www.ncbi.nlm.nih.gov/protein/MCX6477724.1?report=genbank&log$=prottop&blast_rank=1083&RID=GW9B3RDR016","MCX6477724.1")
alkane 1-monooxygenase [Rhodococcus qingshengii]	Rhodococcus qingshengii	70.9	70.9	0.09	4e-14	70.73	47	=HYPERLINK("https://www.ncbi.nlm.nih.gov/protein/MFA3900296.1?report=genbank&log$=prottop&blast_rank=1084&RID=GW9B3RDR016","MFA3900296.1")
alkane 1-monooxygenase [Rhodococcus qingshengii]	Rhodococcus qingshengii	70.5	70.5	0.09	5e-14	70.73	42	=HYPERLINK("https://www.ncbi.nlm.nih.gov/protein/MDJ0491460.1?report=genbank&log$=prottop&blast_rank=1085&RID=GW9B3RDR016","MDJ0491460.1")
alkane 1-monooxygenase [Rhodococcus erythropolis]	Rhodococcus erythropolis	70.1	70.1	0.09	9e-14	75.00	41	=HYPERLINK("https://www.ncbi.nlm.nih.gov/protein/MDJ0114188.1?report=genbank&log$=prottop&blast_rank=1086&RID=GW9B3RDR016","MDJ0114188.1")
alkane 1-monooxygenase [Rhodococcus pseudokoreensis]	Rhodococcus pseudokoreensis	75.5	75.5	0.78	4e-13	21.99	385	=HYPERLINK("https://www.ncbi.nlm.nih.gov/protein/WP_206004101.1?report=genbank&log$=prottop&blast_rank=1087&RID=GW9B3RDR016","WP_206004101.1")
alkane 1-monooxygenase [Rhodococcus pseudokoreensis]	Rhodococcus pseudokoreensis	75.5	75.5	0.62	4e-13	25.93	377	=HYPERLINK("https://www.ncbi.nlm.nih.gov/protein/WP_206004147.1?report=genbank&log$=prottop&blast_rank=1088&RID=GW9B3RDR016","WP_206004147.1")
alkane 1-monooxygenase [Rhodococcus erythropolis]	Rhodococcus erythropolis	55.8	55.8	0.08	8e-09	64.71	35	=HYPERLINK("https://www.ncbi.nlm.nih.gov/protein/MDF2893734.1?report=genbank&log$=prottop&blast_rank=1089&RID=GW9B3RDR016","MDF2893734.1")
alkane 1-monooxygenase [Rhodococcus qingshengii]	Rhodococcus qingshengii	55.1	55.1	0.2	6e-08	36.90	93	=HYPERLINK("https://www.ncbi.nlm.nih.gov/protein/MBP1052615.1?report=genbank&log$=prottop&blast_rank=1090&RID=GW9B3RDR016","MBP1052615.1")
alkane 1-monooxygenase [Rhodococcus sp. GOMB7]	Rhodococcus sp. GOMB7	52.8	52.8	0.17	2e-07	40.85	65	=HYPERLINK("https://www.ncbi.nlm.nih.gov/protein/MBT9296511.1?report=genbank&log$=prottop&blast_rank=1091&RID=GW9B3RDR016","MBT9296511.1")
alkane 1-monooxygenase [Rhodococcus qingshengii]	Rhodococcus qingshengii	52.4	52.4	0.17	3e-07	40.85	67	=HYPERLINK("https://www.ncbi.nlm.nih.gov/protein/MBP1054816.1?report=genbank&log$=prottop&blast_rank=1092&RID=GW9B3RDR016","MBP1054816.1")
alkane 1-monooxygenase [Rhodococcus erythropolis]	Rhodococcus erythropolis	50.1	50.1	0.07	8e-07	63.33	31	=HYPERLINK("https://www.ncbi.nlm.nih.gov/protein/MDF2470532.1?report=genbank&log$=prottop&blast_rank=1093&RID=GW9B3RDR016","MDF2470532.1")
hypothetical protein G418_22189 [Rhodococcus qingshengii BKS 20-40]	Rhodococcus qingshengii BKS 20-40	44.7	44.7	0.08	8e-05	55.00	40	=HYPERLINK("https://www.ncbi.nlm.nih.gov/protein/EME17601.1?report=genbank&log$=prottop&blast_rank=1094&RID=GW9B3RDR016","EME17601.1")
alkane 1-monooxygenase [Rhodococcus sp. (in: high G+C Gram-positive bacteria)]	Rhodococcus sp. (in: high G+C Gram-positive bacteria)	44.3	44.3	0.17	0.0002	40.54	77	=HYPERLINK("https://www.ncbi.nlm.nih.gov/protein/MBQ7804642.1?report=genbank&log$=prottop&blast_rank=1095&RID=GW9B3RDR016","MBQ7804642.1")
hypothetical protein GCM10020255_072470 [Rhodococcus baikonurensis]	Rhodococcus baikonurensis	45.1	45.1	0.17	0.0004	39.73	131	=HYPERLINK("https://www.ncbi.nlm.nih.gov/protein/GAA3179323.1?report=genbank&log$=prottop&blast_rank=1096&RID=GW9B3RDR016","GAA3179323.1")
alkane 1-monooxygenase [Rhodococcus qingshengii]	Rhodococcus qingshengii	42.7	42.7	0.18	0.001	34.67	82	=HYPERLINK("https://www.ncbi.nlm.nih.gov/protein/MFF8328475.1?report=genbank&log$=prottop&blast_rank=1097&RID=GW9B3RDR016","MFF8328475.1")
alkane 1-monooxygenase [Rhodococcus qingshengii]	Rhodococcus qingshengii	41.2	41.2	0.18	0.003	34.67	71	=HYPERLINK("https://www.ncbi.nlm.nih.gov/protein/MFF8329383.1?report=genbank&log$=prottop&blast_rank=1098&RID=GW9B3RDR016","MFF8329383.1")
hypothetical protein [Rhodococcus qingshengii]	Rhodococcus qingshengii	38.1	38.1	0.15	0.032	38.10	71	=HYPERLINK("https://www.ncbi.nlm.nih.gov/protein/MDE8649727.1?report=genbank&log$=prottop&blast_rank=1099&RID=GW9B3RDR016","MDE8649727.1")
alkane 1-monooxygenase [Rhodococcoides yunnanense]	Rhodococcoides yunnanense	650	650	0.98	0.0	73.22	408	=HYPERLINK("https://www.ncbi.nlm.nih.gov/protein/WP_269418882.1?report=genbank&log$=prottop&blast_rank=1&RID=GX20VTFD013","WP_269418882.1")
alkane 1-monooxygenase [Nocardiaceae]	Nocardiaceae	647	647	0.99	0.0	70.46	422	=HYPERLINK("https://www.ncbi.nlm.nih.gov/protein/WP_037114276.1?report=genbank&log$=prottop&blast_rank=2&RID=GX20VTFD013","WP_037114276.1")
alkane 1-monooxygenase [Rhodococcoides fascians]	Rhodococcoides fascians	644	644	0.97	0.0	71.60	426	=HYPERLINK("https://www.ncbi.nlm.nih.gov/protein/WP_037184708.1?report=genbank&log$=prottop&blast_rank=3&RID=GX20VTFD013","WP_037184708.1")
alkane 1-monooxygenase [Rhodococcoides kyotonense]	Rhodococcoides kyotonense	644	644	0.98	0.0	71.92	408	=HYPERLINK("https://www.ncbi.nlm.nih.gov/protein/WP_089243150.1?report=genbank&log$=prottop&blast_rank=4&RID=GX20VTFD013","WP_089243150.1")
alkane 1-monooxygenase [Rhodococcoides fascians]	Rhodococcoides fascians	644	644	0.97	0.0	71.60	422	=HYPERLINK("https://www.ncbi.nlm.nih.gov/protein/WP_037144915.1?report=genbank&log$=prottop&blast_rank=5&RID=GX20VTFD013","WP_037144915.1")
alkane 1-monooxygenase [Rhodococcoides fascians]	Rhodococcoides fascians	643	643	0.97	0.0	71.60	422	=HYPERLINK("https://www.ncbi.nlm.nih.gov/protein/WP_037163667.1?report=genbank&log$=prottop&blast_rank=6&RID=GX20VTFD013","WP_037163667.1")
alkane 1-monooxygenase [Nocardiaceae]	Nocardiaceae	643	643	0.97	0.0	71.60	422	=HYPERLINK("https://www.ncbi.nlm.nih.gov/protein/WP_033189250.1?report=genbank&log$=prottop&blast_rank=7&RID=GX20VTFD013","WP_033189250.1")
alkane 1-monooxygenase [Rhodococcoides fascians]	Rhodococcoides fascians	640	640	0.96	0.0	73.50	407	=HYPERLINK("https://www.ncbi.nlm.nih.gov/protein/MBY4035941.1?report=genbank&log$=prottop&blast_rank=8&RID=GX20VTFD013","MBY4035941.1")
alkane 1-monooxygenase [Rhodococcoides fascians]	Rhodococcoides fascians	639	639	0.96	0.0	73.25	407	=HYPERLINK("https://www.ncbi.nlm.nih.gov/protein/WP_094651203.1?report=genbank&log$=prottop&blast_rank=9&RID=GX20VTFD013","WP_094651203.1")
alkane 1-monooxygenase [Nocardiaceae]	Nocardiaceae	631	631	0.97	0.0	70.37	407	=HYPERLINK("https://www.ncbi.nlm.nih.gov/protein/WP_068425142.1?report=genbank&log$=prottop&blast_rank=10&RID=GX20VTFD013","WP_068425142.1")
alkane 1-monooxygenase [Rhodococcoides trifolii]	Rhodococcoides trifolii	631	631	0.98	0.0	71.92	406	=HYPERLINK("https://www.ncbi.nlm.nih.gov/protein/WP_188546447.1?report=genbank&log$=prottop&blast_rank=11&RID=GX20VTFD013","WP_188546447.1")
alkane 1-monooxygenase [Nocardiaceae]	Nocardiaceae	630	630	0.96	0.0	74.50	407	=HYPERLINK("https://www.ncbi.nlm.nih.gov/protein/WP_032405487.1?report=genbank&log$=prottop&blast_rank=12&RID=GX20VTFD013","WP_032405487.1")
alkane 1-monooxygenase [Rhodococcoides yunnanense]	Rhodococcoides yunnanense	629	629	0.92	0.0	73.70	385	=HYPERLINK("https://www.ncbi.nlm.nih.gov/protein/WP_245819826.1?report=genbank&log$=prottop&blast_rank=13&RID=GX20VTFD013","WP_245819826.1")
alkane 1-monooxygenase [Rhodococcoides yunnanense]	Rhodococcoides yunnanense	628	628	0.96	0.0	74.00	407	=HYPERLINK("https://www.ncbi.nlm.nih.gov/protein/WP_317562834.1?report=genbank&log$=prottop&blast_rank=14&RID=GX20VTFD013","WP_317562834.1")
alkane 1-monooxygenase [Rhodococcoides fascians]	Rhodococcoides fascians	625	625	0.96	0.0	74.25	407	=HYPERLINK("https://www.ncbi.nlm.nih.gov/protein/WP_032376159.1?report=genbank&log$=prottop&blast_rank=15&RID=GX20VTFD013","WP_032376159.1")
alkane 1-monooxygenase [Rhodococcoides fascians]	Rhodococcoides fascians	622	622	0.96	0.0	74.00	407	=HYPERLINK("https://www.ncbi.nlm.nih.gov/protein/MBY4383380.1?report=genbank&log$=prottop&blast_rank=16&RID=GX20VTFD013","MBY4383380.1")
alkane 1-monooxygenase [Nocardiaceae]	Nocardiaceae	621	621	0.96	0.0	73.75	407	=HYPERLINK("https://www.ncbi.nlm.nih.gov/protein/WP_032381527.1?report=genbank&log$=prottop&blast_rank=17&RID=GX20VTFD013","WP_032381527.1")
alkane 1-monooxygenase [Rhodococcoides fascians]	Rhodococcoides fascians	621	621	0.96	0.0	73.75	407	=HYPERLINK("https://www.ncbi.nlm.nih.gov/protein/MBY3985501.1?report=genbank&log$=prottop&blast_rank=18&RID=GX20VTFD013","MBY3985501.1")
alkane 1-monooxygenase [Rhodococcoides fascians]	Rhodococcoides fascians	621	621	0.96	0.0	73.75	407	=HYPERLINK("https://www.ncbi.nlm.nih.gov/protein/MBY4403897.1?report=genbank&log$=prottop&blast_rank=19&RID=GX20VTFD013","MBY4403897.1")
alkane 1-monooxygenase [Rhodococcoides fascians]	Rhodococcoides fascians	621	621	0.98	0.0	72.24	407	=HYPERLINK("https://www.ncbi.nlm.nih.gov/protein/WP_032396394.1?report=genbank&log$=prottop&blast_rank=20&RID=GX20VTFD013","WP_032396394.1")
alkane 1-monooxygenase [Rhodococcoides fascians]	Rhodococcoides fascians	620	620	0.96	0.0	73.75	407	=HYPERLINK("https://www.ncbi.nlm.nih.gov/protein/WP_032372028.1?report=genbank&log$=prottop&blast_rank=21&RID=GX20VTFD013","WP_032372028.1")
alkane 1-monooxygenase [Nocardiaceae]	Nocardiaceae	620	620	0.96	0.0	73.25	407	=HYPERLINK("https://www.ncbi.nlm.nih.gov/protein/WP_037193907.1?report=genbank&log$=prottop&blast_rank=22&RID=GX20VTFD013","WP_037193907.1")
alkane 1-monooxygenase [Nocardiaceae]	Nocardiaceae	620	620	0.96	0.0	73.50	407	=HYPERLINK("https://www.ncbi.nlm.nih.gov/protein/WP_032375140.1?report=genbank&log$=prottop&blast_rank=23&RID=GX20VTFD013","WP_032375140.1")
alkane 1-monooxygenase [Nocardiaceae]	Nocardiaceae	620	620	0.96	0.0	73.50	407	=HYPERLINK("https://www.ncbi.nlm.nih.gov/protein/WP_027495560.1?report=genbank&log$=prottop&blast_rank=24&RID=GX20VTFD013","WP_027495560.1")
alkane 1-monooxygenase [Rhodococcoides fascians]	Rhodococcoides fascians	619	619	0.96	0.0	73.50	407	=HYPERLINK("https://www.ncbi.nlm.nih.gov/protein/WP_032392379.1?report=genbank&log$=prottop&blast_rank=25&RID=GX20VTFD013","WP_032392379.1")
alkane 1-monooxygenase [Nocardiaceae]	Nocardiaceae	619	619	0.96	0.0	73.50	407	=HYPERLINK("https://www.ncbi.nlm.nih.gov/protein/WP_283542601.1?report=genbank&log$=prottop&blast_rank=26&RID=GX20VTFD013","WP_283542601.1")
alkane 1-monooxygenase [Nocardiaceae]	Nocardiaceae	618	618	0.96	0.0	73.50	407	=HYPERLINK("https://www.ncbi.nlm.nih.gov/protein/WP_310178387.1?report=genbank&log$=prottop&blast_rank=27&RID=GX20VTFD013","WP_310178387.1")
alkane 1-monooxygenase [Rhodococcoides fascians]	Rhodococcoides fascians	618	618	0.96	0.0	73.25	407	=HYPERLINK("https://www.ncbi.nlm.nih.gov/protein/WP_377451121.1?report=genbank&log$=prottop&blast_rank=28&RID=GX20VTFD013","WP_377451121.1")
alkane 1-monooxygenase [Rhodococcoides fascians]	Rhodococcoides fascians	618	618	0.96	0.0	73.25	407	=HYPERLINK("https://www.ncbi.nlm.nih.gov/protein/WP_032367365.1?report=genbank&log$=prottop&blast_rank=29&RID=GX20VTFD013","WP_032367365.1")
alkane 1-monooxygenase [Rhodococcoides yunnanense]	Rhodococcoides yunnanense	618	618	0.92	0.0	71.92	392	=HYPERLINK("https://www.ncbi.nlm.nih.gov/protein/WP_269417435.1?report=genbank&log$=prottop&blast_rank=30&RID=GX20VTFD013","WP_269417435.1")
alkane 1-monooxygenase [Rhodococcoides fascians]	Rhodococcoides fascians	618	618	0.96	0.0	73.50	407	=HYPERLINK("https://www.ncbi.nlm.nih.gov/protein/WP_283549929.1?report=genbank&log$=prottop&blast_rank=31&RID=GX20VTFD013","WP_283549929.1")
alkane 1-monooxygenase [Rhodococcoides fascians]	Rhodococcoides fascians	618	618	0.96	0.0	72.75	407	=HYPERLINK("https://www.ncbi.nlm.nih.gov/protein/MBY4127431.1?report=genbank&log$=prottop&blast_rank=32&RID=GX20VTFD013","MBY4127431.1")
alkane 1-monooxygenase [Nocardiaceae]	Nocardiaceae	617	617	0.96	0.0	73.25	407	=HYPERLINK("https://www.ncbi.nlm.nih.gov/protein/WP_045841230.1?report=genbank&log$=prottop&blast_rank=33&RID=GX20VTFD013","WP_045841230.1")
alkane 1-monooxygenase [Rhodococcoides fascians]	Rhodococcoides fascians	616	616	0.96	0.0	73.50	407	=HYPERLINK("https://www.ncbi.nlm.nih.gov/protein/MBY4210195.1?report=genbank&log$=prottop&blast_rank=34&RID=GX20VTFD013","MBY4210195.1")
alkane 1-monooxygenase [Rhodococcoides fascians]	Rhodococcoides fascians	609	609	0.96	0.0	74.50	407	=HYPERLINK("https://www.ncbi.nlm.nih.gov/protein/WP_037173439.1?report=genbank&log$=prottop&blast_rank=35&RID=GX20VTFD013","WP_037173439.1")
alkane 1-monooxygenase [Rhodococcoides fascians]	Rhodococcoides fascians	493	493	0.93	2e-173	60.67	425	=HYPERLINK("https://www.ncbi.nlm.nih.gov/protein/WP_037142699.1?report=genbank&log$=prottop&blast_rank=36&RID=GX20VTFD013","WP_037142699.1")
alkane 1-monooxygenase [Rhodococcoides fascians]	Rhodococcoides fascians	493	493	0.93	2e-173	60.67	425	=HYPERLINK("https://www.ncbi.nlm.nih.gov/protein/MET0316815.1?report=genbank&log$=prottop&blast_rank=37&RID=GX20VTFD013","MET0316815.1")
alkane 1-monooxygenase [Rhodococcoides corynebacterioides]	Rhodococcoides corynebacterioides	490	490	0.96	1e-172	58.00	407	=HYPERLINK("https://www.ncbi.nlm.nih.gov/protein/WP_068145876.1?report=genbank&log$=prottop&blast_rank=38&RID=GX20VTFD013","WP_068145876.1")
alkane 1-monooxygenase [Rhodococcoides fascians]	Rhodococcoides fascians	491	491	0.98	2e-172	58.15	435	=HYPERLINK("https://www.ncbi.nlm.nih.gov/protein/WP_037111139.1?report=genbank&log$=prottop&blast_rank=39&RID=GX20VTFD013","WP_037111139.1")
alkane 1-monooxygenase [Rhodococcoides fascians]	Rhodococcoides fascians	490	490	0.93	3e-172	60.41	425	=HYPERLINK("https://www.ncbi.nlm.nih.gov/protein/WP_037181536.1?report=genbank&log$=prottop&blast_rank=40&RID=GX20VTFD013","WP_037181536.1")
alkane 1-monooxygenase [Rhodococcoides fascians]	Rhodococcoides fascians	490	490	0.93	3e-172	60.41	425	=HYPERLINK("https://www.ncbi.nlm.nih.gov/protein/WP_037160887.1?report=genbank&log$=prottop&blast_rank=41&RID=GX20VTFD013","WP_037160887.1")
alkane 1-monooxygenase [Nocardiaceae]	Nocardiaceae	490	490	0.93	3e-172	60.41	425	=HYPERLINK("https://www.ncbi.nlm.nih.gov/protein/WP_020112119.1?report=genbank&log$=prottop&blast_rank=42&RID=GX20VTFD013","WP_020112119.1")
alkane 1-monooxygenase [Rhodococcoides kroppenstedtii]	Rhodococcoides kroppenstedtii	489	489	0.96	6e-172	58.00	407	=HYPERLINK("https://www.ncbi.nlm.nih.gov/protein/WP_308128602.1?report=genbank&log$=prottop&blast_rank=43&RID=GX20VTFD013","WP_308128602.1")
alkane 1-monooxygenase [Rhodococcoides corynebacterioides]	Rhodococcoides corynebacterioides	488	488	0.96	7e-172	58.00	407	=HYPERLINK("https://www.ncbi.nlm.nih.gov/protein/WP_308125430.1?report=genbank&log$=prottop&blast_rank=44&RID=GX20VTFD013","WP_308125430.1")
alkane 1-monooxygenase [Rhodococcoides kroppenstedtii]	Rhodococcoides kroppenstedtii	487	487	0.96	3e-171	58.00	407	=HYPERLINK("https://www.ncbi.nlm.nih.gov/protein/WP_068362538.1?report=genbank&log$=prottop&blast_rank=45&RID=GX20VTFD013","WP_068362538.1")
alkane 1-monooxygenase [Rhodococcoides kroppenstedtii]	Rhodococcoides kroppenstedtii	487	487	1	3e-171	56.76	410	=HYPERLINK("https://www.ncbi.nlm.nih.gov/protein/WP_315773025.1?report=genbank&log$=prottop&blast_rank=46&RID=GX20VTFD013","WP_315773025.1")
alkane 1-monooxygenase [Nocardiaceae]	Nocardiaceae	486	486	0.96	5e-171	57.75	407	=HYPERLINK("https://www.ncbi.nlm.nih.gov/protein/WP_068099441.1?report=genbank&log$=prottop&blast_rank=47&RID=GX20VTFD013","WP_068099441.1")
alkane 1-monooxygenase [Rhodococcoides kroppenstedtii]	Rhodococcoides kroppenstedtii	486	486	0.96	6e-171	57.75	407	=HYPERLINK("https://www.ncbi.nlm.nih.gov/protein/WP_308251558.1?report=genbank&log$=prottop&blast_rank=48&RID=GX20VTFD013","WP_308251558.1")
alkane 1-monooxygenase [Rhodococcoides kyotonense]	Rhodococcoides kyotonense	484	484	0.95	5e-170	58.08	411	=HYPERLINK("https://www.ncbi.nlm.nih.gov/protein/OAK56711.1?report=genbank&log$=prottop&blast_rank=49&RID=GX20VTFD013","OAK56711.1")
alkane 1-monooxygenase [Nocardiaceae]	Nocardiaceae	483	483	0.97	8e-170	57.49	407	=HYPERLINK("https://www.ncbi.nlm.nih.gov/protein/WP_307806021.1?report=genbank&log$=prottop&blast_rank=50&RID=GX20VTFD013","WP_307806021.1")
alkane 1-monooxygenase [Rhodococcoides corynebacterioides]	Rhodococcoides corynebacterioides	482	482	0.96	2e-169	57.54	406	=HYPERLINK("https://www.ncbi.nlm.nih.gov/protein/WP_222684454.1?report=genbank&log$=prottop&blast_rank=51&RID=GX20VTFD013","WP_222684454.1")
alkane 1-monooxygenase [Nocardiaceae]	Nocardiaceae	481	481	0.94	8e-169	58.31	411	=HYPERLINK("https://www.ncbi.nlm.nih.gov/protein/WP_371829788.1?report=genbank&log$=prottop&blast_rank=52&RID=GX20VTFD013","WP_371829788.1")
alkane 1-monooxygenase [Rhodococcoides yunnanense]	Rhodococcoides yunnanense	479	479	0.94	1e-168	58.31	397	=HYPERLINK("https://www.ncbi.nlm.nih.gov/protein/MCZ4275794.1?report=genbank&log$=prottop&blast_rank=53&RID=GX20VTFD013","MCZ4275794.1")
alkane 1-monooxygenase [Rhodococcoides kyotonense]	Rhodococcoides kyotonense	480	480	0.92	2e-168	58.96	413	=HYPERLINK("https://www.ncbi.nlm.nih.gov/protein/SNT34130.1?report=genbank&log$=prottop&blast_rank=54&RID=GX20VTFD013","SNT34130.1")
alkane 1-monooxygenase [Rhodococcoides yunnanense]	Rhodococcoides yunnanense	478	478	0.94	3e-168	59.03	381	=HYPERLINK("https://www.ncbi.nlm.nih.gov/protein/WP_084727832.1?report=genbank&log$=prottop&blast_rank=55&RID=GX20VTFD013","WP_084727832.1")
alkane 1-monooxygenase [Rhodococcoides corynebacterioides]	Rhodococcoides corynebacterioides	476	476	0.9	2e-167	59.79	376	=HYPERLINK("https://www.ncbi.nlm.nih.gov/protein/MBY6350317.1?report=genbank&log$=prottop&blast_rank=56&RID=GX20VTFD013","MBY6350317.1")
alkane 1-monooxygenase [Rhodococcoides kroppenstedtii]	Rhodococcoides kroppenstedtii	475	475	0.9	5e-167	59.79	376	=HYPERLINK("https://www.ncbi.nlm.nih.gov/protein/MBY6437410.1?report=genbank&log$=prottop&blast_rank=57&RID=GX20VTFD013","MBY6437410.1")
alkane 1-monooxygenase [Rhodococcoides corynebacterioides]	Rhodococcoides corynebacterioides	474	474	0.9	1e-166	59.79	376	=HYPERLINK("https://www.ncbi.nlm.nih.gov/protein/MBY6363855.1?report=genbank&log$=prottop&blast_rank=58&RID=GX20VTFD013","MBY6363855.1")
alkane 1-monooxygenase [Rhodococcoides kyotonense]	Rhodococcoides kyotonense	473	473	0.93	2e-166	57.99	371	=HYPERLINK("https://www.ncbi.nlm.nih.gov/protein/WP_084423550.1?report=genbank&log$=prottop&blast_rank=59&RID=GX20VTFD013","WP_084423550.1")
Alkane 1-monooxygenase [Rhodococcoides fascians D188]	Rhodococcoides fascians D188	474	474	0.94	2e-166	58.42	409	=HYPERLINK("https://www.ncbi.nlm.nih.gov/protein/AMY51400.1?report=genbank&log$=prottop&blast_rank=60&RID=GX20VTFD013","AMY51400.1")
alkane 1-monooxygenase [Rhodococcoides fascians]	Rhodococcoides fascians	474	474	0.94	3e-166	58.42	409	=HYPERLINK("https://www.ncbi.nlm.nih.gov/protein/MDQ0282637.1?report=genbank&log$=prottop&blast_rank=61&RID=GX20VTFD013","MDQ0282637.1")
alkane 1-monooxygenase [Rhodococcoides kroppenstedtii]	Rhodococcoides kroppenstedtii	472	472	0.9	5e-166	59.52	376	=HYPERLINK("https://www.ncbi.nlm.nih.gov/protein/MBY6314180.1?report=genbank&log$=prottop&blast_rank=62&RID=GX20VTFD013","MBY6314180.1")
Alkane 1-monooxygenase [Rhodococcoides fascians]	Rhodococcoides fascians	473	473	0.94	6e-166	58.16	409	=HYPERLINK("https://www.ncbi.nlm.nih.gov/protein/AMY24665.1?report=genbank&log$=prottop&blast_rank=63&RID=GX20VTFD013","AMY24665.1")
alkane 1-monooxygenase [Rhodococcoides fascians]	Rhodococcoides fascians	473	473	0.94	8e-166	58.16	406	=HYPERLINK("https://www.ncbi.nlm.nih.gov/protein/KMJ47696.1?report=genbank&log$=prottop&blast_rank=64&RID=GX20VTFD013","KMJ47696.1")
Alkane 1-monooxygenase [Rhodococcoides fascians]	Rhodococcoides fascians	473	473	0.94	8e-166	58.16	409	=HYPERLINK("https://www.ncbi.nlm.nih.gov/protein/CAH0279714.1?report=genbank&log$=prottop&blast_rank=65&RID=GX20VTFD013","CAH0279714.1")
alkane 1-monooxygenase [Rhodococcoides corynebacterioides]	Rhodococcoides corynebacterioides	472	472	0.93	8e-166	60.05	392	=HYPERLINK("https://www.ncbi.nlm.nih.gov/protein/WP_308125428.1?report=genbank&log$=prottop&blast_rank=66&RID=GX20VTFD013","WP_308125428.1")
alkane 1-monooxygenase [Rhodococcoides corynebacterioides]	Rhodococcoides corynebacterioides	472	472	0.93	9e-166	59.79	392	=HYPERLINK("https://www.ncbi.nlm.nih.gov/protein/WP_068150831.1?report=genbank&log$=prottop&blast_rank=67&RID=GX20VTFD013","WP_068150831.1")
alkane 1-monooxygenase [Rhodococcoides fascians A21d2]	Rhodococcoides fascians A21d2	473	473	0.94	9e-166	57.76	406	=HYPERLINK("https://www.ncbi.nlm.nih.gov/protein/QII00755.1?report=genbank&log$=prottop&blast_rank=68&RID=GX20VTFD013","QII00755.1")
alkane 1-monooxygenase [Rhodococcoides corynebacterioides]	Rhodococcoides corynebacterioides	472	472	0.93	1e-165	60.05	392	=HYPERLINK("https://www.ncbi.nlm.nih.gov/protein/WP_308115960.1?report=genbank&log$=prottop&blast_rank=69&RID=GX20VTFD013","WP_308115960.1")
alkane 1-monooxygenase [Rhodococcoides kyotonense]	Rhodococcoides kyotonense	471	471	0.92	1e-165	59.38	372	=HYPERLINK("https://www.ncbi.nlm.nih.gov/protein/WP_089252800.1?report=genbank&log$=prottop&blast_rank=70&RID=GX20VTFD013","WP_089252800.1")
alkane 1-monooxygenase [Rhodococcoides kroppenstedtii]	Rhodococcoides kroppenstedtii	471	471	0.9	1e-165	59.52	376	=HYPERLINK("https://www.ncbi.nlm.nih.gov/protein/MBT1191041.1?report=genbank&log$=prottop&blast_rank=71&RID=GX20VTFD013","MBT1191041.1")
alkane 1-monooxygenase [Rhodococcoides corynebacterioides]	Rhodococcoides corynebacterioides	472	472	0.93	2e-165	60.05	413	=HYPERLINK("https://www.ncbi.nlm.nih.gov/protein/MBY6349906.1?report=genbank&log$=prottop&blast_rank=72&RID=GX20VTFD013","MBY6349906.1")
alkane 1-monooxygenase [Rhodococcoides corynebacterioides]	Rhodococcoides corynebacterioides	472	472	0.93	2e-165	60.05	413	=HYPERLINK("https://www.ncbi.nlm.nih.gov/protein/MBY6363768.1?report=genbank&log$=prottop&blast_rank=73&RID=GX20VTFD013","MBY6363768.1")
alkane 1-monooxygenase [Rhodococcoides kyotonense]	Rhodococcoides kyotonense	470	470	0.91	2e-165	58.68	371	=HYPERLINK("https://www.ncbi.nlm.nih.gov/protein/WP_245866010.1?report=genbank&log$=prottop&blast_rank=74&RID=GX20VTFD013","WP_245866010.1")
alkane 1-monooxygenase [Nocardiaceae]	Nocardiaceae	468	468	0.93	4e-164	60.05	403	=HYPERLINK("https://www.ncbi.nlm.nih.gov/protein/WP_201132820.1?report=genbank&log$=prottop&blast_rank=75&RID=GX20VTFD013","WP_201132820.1")
alkane 1-monooxygenase [Rhodococcoides kroppenstedtii]	Rhodococcoides kroppenstedtii	468	468	0.93	6e-164	59.79	390	=HYPERLINK("https://www.ncbi.nlm.nih.gov/protein/WP_338124200.1?report=genbank&log$=prottop&blast_rank=76&RID=GX20VTFD013","WP_338124200.1")
alkane 1-monooxygenase [Rhodococcoides fascians]	Rhodococcoides fascians	468	468	0.96	6e-164	56.14	406	=HYPERLINK("https://www.ncbi.nlm.nih.gov/protein/MBY4128736.1?report=genbank&log$=prottop&blast_rank=77&RID=GX20VTFD013","MBY4128736.1")
alkane 1-monooxygenase [Rhodococcoides kroppenstedtii]	Rhodococcoides kroppenstedtii	468	468	0.93	7e-164	60.05	413	=HYPERLINK("https://www.ncbi.nlm.nih.gov/protein/MBY6435380.1?report=genbank&log$=prottop&blast_rank=78&RID=GX20VTFD013","MBY6435380.1")
alkane 1-monooxygenase [Rhodococcoides kroppenstedtii]	Rhodococcoides kroppenstedtii	468	468	0.93	8e-164	60.05	403	=HYPERLINK("https://www.ncbi.nlm.nih.gov/protein/WP_377375887.1?report=genbank&log$=prottop&blast_rank=79&RID=GX20VTFD013","WP_377375887.1")
alkane 1-monooxygenase [Rhodococcoides kroppenstedtii]	Rhodococcoides kroppenstedtii	467	467	0.93	1e-163	59.54	390	=HYPERLINK("https://www.ncbi.nlm.nih.gov/protein/SFA42584.1?report=genbank&log$=prottop&blast_rank=80&RID=GX20VTFD013","SFA42584.1")
alkane 1-monooxygenase [Rhodococcoides kroppenstedtii]	Rhodococcoides kroppenstedtii	467	467	0.93	1e-163	59.54	403	=HYPERLINK("https://www.ncbi.nlm.nih.gov/protein/WP_244516398.1?report=genbank&log$=prottop&blast_rank=81&RID=GX20VTFD013","WP_244516398.1")
alkane 1-monooxygenase [Rhodococcoides yunnanense]	Rhodococcoides yunnanense	467	467	0.94	2e-163	57.25	406	=HYPERLINK("https://www.ncbi.nlm.nih.gov/protein/WP_371833833.1?report=genbank&log$=prottop&blast_rank=82&RID=GX20VTFD013","WP_371833833.1")
alkane 1-monooxygenase [Rhodococcoides corynebacterioides]	Rhodococcoides corynebacterioides	466	466	0.95	2e-163	59.14	390	=HYPERLINK("https://www.ncbi.nlm.nih.gov/protein/WP_222682999.1?report=genbank&log$=prottop&blast_rank=83&RID=GX20VTFD013","WP_222682999.1")
alkane 1-monooxygenase [Rhodococcoides fascians]	Rhodococcoides fascians	465	465	0.91	3e-163	59.79	372	=HYPERLINK("https://www.ncbi.nlm.nih.gov/protein/WP_033189036.1?report=genbank&log$=prottop&blast_rank=84&RID=GX20VTFD013","WP_033189036.1")
alkane 1-monooxygenase [Rhodococcoides kroppenstedtii]	Rhodococcoides kroppenstedtii	466	466	0.93	3e-163	59.79	403	=HYPERLINK("https://www.ncbi.nlm.nih.gov/protein/WP_308251665.1?report=genbank&log$=prottop&blast_rank=85&RID=GX20VTFD013","WP_308251665.1")
alkane 1-monooxygenase [Rhodococcoides kroppenstedtii]	Rhodococcoides kroppenstedtii	466	466	0.93	4e-163	59.28	390	=HYPERLINK("https://www.ncbi.nlm.nih.gov/protein/WP_377380429.1?report=genbank&log$=prottop&blast_rank=86&RID=GX20VTFD013","WP_377380429.1")
alkane 1-monooxygenase [Rhodococcoides fascians]	Rhodococcoides fascians	464	464	0.91	5e-163	59.79	372	=HYPERLINK("https://www.ncbi.nlm.nih.gov/protein/WP_037140012.1?report=genbank&log$=prottop&blast_rank=87&RID=GX20VTFD013","WP_037140012.1")
alkane 1-monooxygenase [Rhodococcoides fascians]	Rhodococcoides fascians	464	464	0.91	5e-163	59.79	372	=HYPERLINK("https://www.ncbi.nlm.nih.gov/protein/WP_037159069.1?report=genbank&log$=prottop&blast_rank=88&RID=GX20VTFD013","WP_037159069.1")
alkane 1-monooxygenase [Rhodococcoides kroppenstedtii]	Rhodococcoides kroppenstedtii	466	466	0.93	5e-163	59.79	416	=HYPERLINK("https://www.ncbi.nlm.nih.gov/protein/MBT1192319.1?report=genbank&log$=prottop&blast_rank=89&RID=GX20VTFD013","MBT1192319.1")
alkane 1-monooxygenase [Rhodococcoides fascians]	Rhodococcoides fascians	464	464	0.91	6e-163	59.79	372	=HYPERLINK("https://www.ncbi.nlm.nih.gov/protein/WP_037183975.1?report=genbank&log$=prottop&blast_rank=90&RID=GX20VTFD013","WP_037183975.1")
alkane 1-monooxygenase [Rhodococcoides fascians]	Rhodococcoides fascians	464	464	0.91	1e-162	59.79	372	=HYPERLINK("https://www.ncbi.nlm.nih.gov/protein/WP_037109567.1?report=genbank&log$=prottop&blast_rank=91&RID=GX20VTFD013","WP_037109567.1")
alkane 1-monooxygenase [Nocardiaceae]	Nocardiaceae	464	464	0.95	1e-162	55.92	386	=HYPERLINK("https://www.ncbi.nlm.nih.gov/protein/WP_204867073.1?report=genbank&log$=prottop&blast_rank=92&RID=GX20VTFD013","WP_204867073.1")
alkane 1-monooxygenase [Rhodococcoides kroppenstedtii]	Rhodococcoides kroppenstedtii	464	464	0.93	1e-162	59.54	390	=HYPERLINK("https://www.ncbi.nlm.nih.gov/protein/WP_317754945.1?report=genbank&log$=prottop&blast_rank=93&RID=GX20VTFD013","WP_317754945.1")
alkane 1-monooxygenase [Rhodococcoides kroppenstedtii]	Rhodococcoides kroppenstedtii	464	464	0.93	2e-162	59.28	390	=HYPERLINK("https://www.ncbi.nlm.nih.gov/protein/WP_315770278.1?report=genbank&log$=prottop&blast_rank=94&RID=GX20VTFD013","WP_315770278.1")
alkane 1-monooxygenase [Rhodococcoides yunnanense]	Rhodococcoides yunnanense	463	463	0.9	2e-162	59.84	371	=HYPERLINK("https://www.ncbi.nlm.nih.gov/protein/WP_072807139.1?report=genbank&log$=prottop&blast_rank=95&RID=GX20VTFD013","WP_072807139.1")
alkane 1-monooxygenase [Rhodococcoides fascians]	Rhodococcoides fascians	462	462	0.91	4e-162	58.84	367	=HYPERLINK("https://www.ncbi.nlm.nih.gov/protein/MBY4400269.1?report=genbank&log$=prottop&blast_rank=96&RID=GX20VTFD013","MBY4400269.1")
alkane 1-monooxygenase [Nocardiaceae]	Nocardiaceae	462	462	0.91	5e-162	58.84	367	=HYPERLINK("https://www.ncbi.nlm.nih.gov/protein/WP_081371345.1?report=genbank&log$=prottop&blast_rank=97&RID=GX20VTFD013","WP_081371345.1")
alkane 1-monooxygenase [Rhodococcoides fascians]	Rhodococcoides fascians	461	461	0.91	7e-162	58.84	367	=HYPERLINK("https://www.ncbi.nlm.nih.gov/protein/WP_080730129.1?report=genbank&log$=prottop&blast_rank=98&RID=GX20VTFD013","WP_080730129.1")
alkane 1-monooxygenase [Nocardiaceae]	Nocardiaceae	461	461	0.91	8e-162	59.06	367	=HYPERLINK("https://www.ncbi.nlm.nih.gov/protein/WP_230596230.1?report=genbank&log$=prottop&blast_rank=99&RID=GX20VTFD013","WP_230596230.1")
alkane 1-monooxygenase [Nocardiaceae]	Nocardiaceae	461	461	0.91	9e-162	58.58	367	=HYPERLINK("https://www.ncbi.nlm.nih.gov/protein/WP_283541586.1?report=genbank&log$=prottop&blast_rank=100&RID=GX20VTFD013","WP_283541586.1")
alkane 1-monooxygenase [Rhodococcoides fascians]	Rhodococcoides fascians	461	461	0.91	1e-161	58.58	367	=HYPERLINK("https://www.ncbi.nlm.nih.gov/protein/MBY4012061.1?report=genbank&log$=prottop&blast_rank=101&RID=GX20VTFD013","MBY4012061.1")
alkane 1-monooxygenase [Rhodococcoides fascians]	Rhodococcoides fascians	460	460	0.91	2e-161	58.58	367	=HYPERLINK("https://www.ncbi.nlm.nih.gov/protein/WP_080966381.1?report=genbank&log$=prottop&blast_rank=102&RID=GX20VTFD013","WP_080966381.1")
alkane 1-monooxygenase [Nocardiaceae]	Nocardiaceae	460	460	0.91	2e-161	58.58	367	=HYPERLINK("https://www.ncbi.nlm.nih.gov/protein/WP_080729302.1?report=genbank&log$=prottop&blast_rank=103&RID=GX20VTFD013","WP_080729302.1")
alkane 1-monooxygenase [Rhodococcoides fascians]	Rhodococcoides fascians	460	460	0.91	2e-161	59.10	367	=HYPERLINK("https://www.ncbi.nlm.nih.gov/protein/MBY4210566.1?report=genbank&log$=prottop&blast_rank=104&RID=GX20VTFD013","MBY4210566.1")
alkane 1-monooxygenase [Rhodococcoides fascians]	Rhodococcoides fascians	459	459	0.91	4e-161	58.31	367	=HYPERLINK("https://www.ncbi.nlm.nih.gov/protein/WP_080731224.1?report=genbank&log$=prottop&blast_rank=105&RID=GX20VTFD013","WP_080731224.1")
alkane 1-monooxygenase [Rhodococcoides fascians]	Rhodococcoides fascians	459	459	0.91	5e-161	58.84	367	=HYPERLINK("https://www.ncbi.nlm.nih.gov/protein/MBY3988069.1?report=genbank&log$=prottop&blast_rank=106&RID=GX20VTFD013","MBY3988069.1")
alkane 1-monooxygenase [Rhodococcoides fascians]	Rhodococcoides fascians	459	459	0.91	5e-161	58.58	367	=HYPERLINK("https://www.ncbi.nlm.nih.gov/protein/MBX5330298.1?report=genbank&log$=prottop&blast_rank=107&RID=GX20VTFD013","MBX5330298.1")
alkane 1-monooxygenase [Rhodococcoides fascians]	Rhodococcoides fascians	459	459	0.91	6e-161	58.31	367	=HYPERLINK("https://www.ncbi.nlm.nih.gov/protein/WP_094653137.1?report=genbank&log$=prottop&blast_rank=108&RID=GX20VTFD013","WP_094653137.1")
alkane 1-monooxygenase [Nocardiaceae]	Nocardiaceae	459	459	0.91	6e-161	58.31	367	=HYPERLINK("https://www.ncbi.nlm.nih.gov/protein/WP_080735628.1?report=genbank&log$=prottop&blast_rank=109&RID=GX20VTFD013","WP_080735628.1")
alkane 1-monooxygenase [Rhodococcoides fascians]	Rhodococcoides fascians	459	459	0.91	9e-161	58.31	367	=HYPERLINK("https://www.ncbi.nlm.nih.gov/protein/WP_080736158.1?report=genbank&log$=prottop&blast_rank=110&RID=GX20VTFD013","WP_080736158.1")
alkane 1-monooxygenase [Rhodococcoides fascians]	Rhodococcoides fascians	459	459	0.91	9e-161	58.58	367	=HYPERLINK("https://www.ncbi.nlm.nih.gov/protein/MBY3791674.1?report=genbank&log$=prottop&blast_rank=111&RID=GX20VTFD013","MBY3791674.1")
alkane 1-monooxygenase [Rhodococcoides fascians]	Rhodococcoides fascians	457	457	0.91	6e-160	58.01	367	=HYPERLINK("https://www.ncbi.nlm.nih.gov/protein/WP_230594491.1?report=genbank&log$=prottop&blast_rank=112&RID=GX20VTFD013","WP_230594491.1")
alkane 1-monooxygenase [Nocardiaceae]	Nocardiaceae	456	456	0.91	8e-160	58.01	367	=HYPERLINK("https://www.ncbi.nlm.nih.gov/protein/WP_230592470.1?report=genbank&log$=prottop&blast_rank=113&RID=GX20VTFD013","WP_230592470.1")
alkane 1-monooxygenase [Rhodococcoides trifolii]	Rhodococcoides trifolii	458	458	0.95	1e-159	57.83	429	=HYPERLINK("https://www.ncbi.nlm.nih.gov/protein/WP_188545502.1?report=genbank&log$=prottop&blast_rank=114&RID=GX20VTFD013","WP_188545502.1")
alkane 1-monooxygenase [Nocardiaceae]	Nocardiaceae	456	456	0.91	2e-159	60.00	372	=HYPERLINK("https://www.ncbi.nlm.nih.gov/protein/WP_068430906.1?report=genbank&log$=prottop&blast_rank=115&RID=GX20VTFD013","WP_068430906.1")
alkane 1-monooxygenase [Nocardiaceae]	Nocardiaceae	455	455	0.91	3e-159	58.27	367	=HYPERLINK("https://www.ncbi.nlm.nih.gov/protein/WP_045199982.1?report=genbank&log$=prottop&blast_rank=116&RID=GX20VTFD013","WP_045199982.1")
alkane 1-monooxygenase [Rhodococcoides yunnanense]	Rhodococcoides yunnanense	452	452	0.91	5e-158	57.48	367	=HYPERLINK("https://www.ncbi.nlm.nih.gov/protein/MDV6261129.1?report=genbank&log$=prottop&blast_rank=117&RID=GX20VTFD013","MDV6261129.1")
alkane 1-monooxygenase [Rhodococcoides fascians]	Rhodococcoides fascians	449	449	0.88	7e-157	59.62	361	=HYPERLINK("https://www.ncbi.nlm.nih.gov/protein/MET0196873.1?report=genbank&log$=prottop&blast_rank=118&RID=GX20VTFD013","MET0196873.1")
alkane 1-monooxygenase [Rhodococcoides trifolii]	Rhodococcoides trifolii	447	447	0.93	5e-156	57.58	382	=HYPERLINK("https://www.ncbi.nlm.nih.gov/protein/GGG12622.1?report=genbank&log$=prottop&blast_rank=119&RID=GX20VTFD013","GGG12622.1")
alkane 1-monooxygenase [Nocardiaceae]	Nocardiaceae	439	439	0.93	8e-153	57.25	394	=HYPERLINK("https://www.ncbi.nlm.nih.gov/protein/WP_032396810.1?report=genbank&log$=prottop&blast_rank=120&RID=GX20VTFD013","WP_032396810.1")
alkane 1-monooxygenase [Rhodococcoides fascians]	Rhodococcoides fascians	436	436	0.91	2e-151	58.20	394	=HYPERLINK("https://www.ncbi.nlm.nih.gov/protein/MBY4127106.1?report=genbank&log$=prottop&blast_rank=121&RID=GX20VTFD013","MBY4127106.1")
alkane 1-monooxygenase [Rhodococcoides fascians]	Rhodococcoides fascians	435	435	0.92	6e-151	56.96	395	=HYPERLINK("https://www.ncbi.nlm.nih.gov/protein/WP_032402180.1?report=genbank&log$=prottop&blast_rank=122&RID=GX20VTFD013","WP_032402180.1")
alkane 1-monooxygenase [Rhodococcoides yunnanense]	Rhodococcoides yunnanense	434	434	0.94	8e-151	55.47	395	=HYPERLINK("https://www.ncbi.nlm.nih.gov/protein/WP_317563204.1?report=genbank&log$=prottop&blast_rank=123&RID=GX20VTFD013","WP_317563204.1")
alkane 1-monooxygenase [Rhodococcoides fascians]	Rhodococcoides fascians	433	433	0.92	2e-150	56.44	395	=HYPERLINK("https://www.ncbi.nlm.nih.gov/protein/WP_032378584.1?report=genbank&log$=prottop&blast_rank=124&RID=GX20VTFD013","WP_032378584.1")
alkane 1-monooxygenase [Rhodococcoides fascians]	Rhodococcoides fascians	433	433	0.92	3e-150	56.44	395	=HYPERLINK("https://www.ncbi.nlm.nih.gov/protein/WP_037172464.1?report=genbank&log$=prottop&blast_rank=125&RID=GX20VTFD013","WP_037172464.1")
alkane 1-monooxygenase [Nocardiaceae]	Nocardiaceae	430	430	0.93	4e-149	56.48	394	=HYPERLINK("https://www.ncbi.nlm.nih.gov/protein/WP_052048031.1?report=genbank&log$=prottop&blast_rank=126&RID=GX20VTFD013","WP_052048031.1")
alkane 1-monooxygenase [Rhodococcoides fascians]	Rhodococcoides fascians	429	429	0.92	7e-149	56.19	395	=HYPERLINK("https://www.ncbi.nlm.nih.gov/protein/WP_037151823.1?report=genbank&log$=prottop&blast_rank=127&RID=GX20VTFD013","WP_037151823.1")
alkane 1-monooxygenase [Rhodococcoides fascians]	Rhodococcoides fascians	429	429	0.91	2e-148	56.96	412	=HYPERLINK("https://www.ncbi.nlm.nih.gov/protein/WP_080737914.1?report=genbank&log$=prottop&blast_rank=128&RID=GX20VTFD013","WP_080737914.1")
alkane 1-monooxygenase [Nocardiaceae]	Nocardiaceae	417	417	0.92	4e-144	55.73	393	=HYPERLINK("https://www.ncbi.nlm.nih.gov/protein/WP_094695911.1?report=genbank&log$=prottop&blast_rank=129&RID=GX20VTFD013","WP_094695911.1")
alkane 1-monooxygenase [Nocardiaceae]	Nocardiaceae	416	416	0.92	9e-144	55.73	393	=HYPERLINK("https://www.ncbi.nlm.nih.gov/protein/WP_052068784.1?report=genbank&log$=prottop&blast_rank=130&RID=GX20VTFD013","WP_052068784.1")
alkane 1-monooxygenase [Nocardiaceae]	Nocardiaceae	415	415	0.92	3e-143	55.47	393	=HYPERLINK("https://www.ncbi.nlm.nih.gov/protein/WP_052060806.1?report=genbank&log$=prottop&blast_rank=131&RID=GX20VTFD013","WP_052060806.1")
alkane 1-monooxygenase [Rhodococcoides fascians]	Rhodococcoides fascians	415	415	0.92	4e-143	55.47	393	=HYPERLINK("https://www.ncbi.nlm.nih.gov/protein/WP_052061630.1?report=genbank&log$=prottop&blast_rank=132&RID=GX20VTFD013","WP_052061630.1")
alkane 1-monooxygenase [Rhodococcoides fascians]	Rhodococcoides fascians	414	414	0.92	5e-143	55.47	393	=HYPERLINK("https://www.ncbi.nlm.nih.gov/protein/WP_094651287.1?report=genbank&log$=prottop&blast_rank=133&RID=GX20VTFD013","WP_094651287.1")
alkane 1-monooxygenase [Rhodococcoides fascians]	Rhodococcoides fascians	414	414	0.92	8e-143	55.47	393	=HYPERLINK("https://www.ncbi.nlm.nih.gov/protein/WP_052054790.1?report=genbank&log$=prottop&blast_rank=134&RID=GX20VTFD013","WP_052054790.1")
alkane 1-monooxygenase [Rhodococcoides fascians]	Rhodococcoides fascians	414	414	0.92	9e-143	55.47	393	=HYPERLINK("https://www.ncbi.nlm.nih.gov/protein/WP_205025174.1?report=genbank&log$=prottop&blast_rank=135&RID=GX20VTFD013","WP_205025174.1")
alkane 1-monooxygenase [Nocardiaceae]	Nocardiaceae	414	414	0.92	1e-142	55.21	393	=HYPERLINK("https://www.ncbi.nlm.nih.gov/protein/WP_052056547.1?report=genbank&log$=prottop&blast_rank=136&RID=GX20VTFD013","WP_052056547.1")
alkane 1-monooxygenase [Rhodococcoides fascians]	Rhodococcoides fascians	414	414	0.92	1e-142	55.47	393	=HYPERLINK("https://www.ncbi.nlm.nih.gov/protein/WP_048318815.1?report=genbank&log$=prottop&blast_rank=137&RID=GX20VTFD013","WP_048318815.1")
alkane 1-monooxygenase [Rhodococcoides fascians]	Rhodococcoides fascians	414	414	0.92	1e-142	55.21	393	=HYPERLINK("https://www.ncbi.nlm.nih.gov/protein/WP_167325683.1?report=genbank&log$=prottop&blast_rank=138&RID=GX20VTFD013","WP_167325683.1")
alkane 1-monooxygenase [Rhodococcoides fascians]	Rhodococcoides fascians	413	413	0.92	2e-142	55.21	393	=HYPERLINK("https://www.ncbi.nlm.nih.gov/protein/MBY4275814.1?report=genbank&log$=prottop&blast_rank=139&RID=GX20VTFD013","MBY4275814.1")
alkane 1-monooxygenase [Rhodococcoides fascians]	Rhodococcoides fascians	413	413	0.92	2e-142	55.21	393	=HYPERLINK("https://www.ncbi.nlm.nih.gov/protein/WP_052074014.1?report=genbank&log$=prottop&blast_rank=140&RID=GX20VTFD013","WP_052074014.1")
alkane 1-monooxygenase [Rhodococcoides fascians]	Rhodococcoides fascians	413	413	0.92	2e-142	55.21	393	=HYPERLINK("https://www.ncbi.nlm.nih.gov/protein/WP_283542002.1?report=genbank&log$=prottop&blast_rank=141&RID=GX20VTFD013","WP_283542002.1")
alkane 1-monooxygenase [Rhodococcoides fascians]	Rhodococcoides fascians	413	413	0.92	2e-142	55.21	393	=HYPERLINK("https://www.ncbi.nlm.nih.gov/protein/MBY4110695.1?report=genbank&log$=prottop&blast_rank=142&RID=GX20VTFD013","MBY4110695.1")
alkane 1-monooxygenase [Rhodococcoides fascians]	Rhodococcoides fascians	413	413	0.92	2e-142	55.21	393	=HYPERLINK("https://www.ncbi.nlm.nih.gov/protein/MBY4207590.1?report=genbank&log$=prottop&blast_rank=143&RID=GX20VTFD013","MBY4207590.1")
alkane 1-monooxygenase [Rhodococcoides fascians]	Rhodococcoides fascians	413	413	0.92	2e-142	55.21	393	=HYPERLINK("https://www.ncbi.nlm.nih.gov/protein/MBY4014165.1?report=genbank&log$=prottop&blast_rank=144&RID=GX20VTFD013","MBY4014165.1")
alkane 1-monooxygenase [Rhodococcoides fascians]	Rhodococcoides fascians	413	413	0.93	2e-142	54.76	393	=HYPERLINK("https://www.ncbi.nlm.nih.gov/protein/MBY3987470.1?report=genbank&log$=prottop&blast_rank=145&RID=GX20VTFD013","MBY3987470.1")
alkane 1-monooxygenase [Rhodococcoides fascians]	Rhodococcoides fascians	413	413	0.92	3e-142	55.21	393	=HYPERLINK("https://www.ncbi.nlm.nih.gov/protein/MBY4036397.1?report=genbank&log$=prottop&blast_rank=146&RID=GX20VTFD013","MBY4036397.1")
alkane 1-monooxygenase [Rhodococcoides fascians]	Rhodococcoides fascians	412	412	0.92	3e-142	55.21	393	=HYPERLINK("https://www.ncbi.nlm.nih.gov/protein/WP_283550287.1?report=genbank&log$=prottop&blast_rank=147&RID=GX20VTFD013","WP_283550287.1")
alkane 1-monooxygenase [Rhodococcoides fascians]	Rhodococcoides fascians	412	412	0.92	3e-142	55.21	393	=HYPERLINK("https://www.ncbi.nlm.nih.gov/protein/WP_230074127.1?report=genbank&log$=prottop&blast_rank=148&RID=GX20VTFD013","WP_230074127.1")
alkane 1-monooxygenase [Rhodococcoides fascians]	Rhodococcoides fascians	412	412	0.92	3e-142	55.21	393	=HYPERLINK("https://www.ncbi.nlm.nih.gov/protein/MBY4401287.1?report=genbank&log$=prottop&blast_rank=149&RID=GX20VTFD013","MBY4401287.1")
alkane 1-monooxygenase [Rhodococcoides fascians]	Rhodococcoides fascians	412	412	0.92	3e-142	55.21	393	=HYPERLINK("https://www.ncbi.nlm.nih.gov/protein/WP_052066658.1?report=genbank&log$=prottop&blast_rank=150&RID=GX20VTFD013","WP_052066658.1")
alkane 1-monooxygenase [Rhodococcoides fascians]	Rhodococcoides fascians	412	412	0.92	6e-142	54.95	393	=HYPERLINK("https://www.ncbi.nlm.nih.gov/protein/MBY4381105.1?report=genbank&log$=prottop&blast_rank=151&RID=GX20VTFD013","MBY4381105.1")
alkane 1-monooxygenase [Nocardiaceae]	Nocardiaceae	412	412	0.92	6e-142	54.95	393	=HYPERLINK("https://www.ncbi.nlm.nih.gov/protein/WP_045841607.1?report=genbank&log$=prottop&blast_rank=152&RID=GX20VTFD013","WP_045841607.1")
alkane 1-monooxygenase [Rhodococcoides fascians]	Rhodococcoides fascians	412	412	0.92	6e-142	54.95	393	=HYPERLINK("https://www.ncbi.nlm.nih.gov/protein/WP_052062935.1?report=genbank&log$=prottop&blast_rank=153&RID=GX20VTFD013","WP_052062935.1")
alkane 1-monooxygenase [Rhodococcoides fascians]	Rhodococcoides fascians	412	412	0.92	7e-142	55.21	393	=HYPERLINK("https://www.ncbi.nlm.nih.gov/protein/WP_167328083.1?report=genbank&log$=prottop&blast_rank=154&RID=GX20VTFD013","WP_167328083.1")
alkane 1-monooxygenase [Rhodococcoides fascians]	Rhodococcoides fascians	412	412	0.92	7e-142	54.95	393	=HYPERLINK("https://www.ncbi.nlm.nih.gov/protein/MBY3790913.1?report=genbank&log$=prottop&blast_rank=155&RID=GX20VTFD013","MBY3790913.1")
alkane 1-monooxygenase [Nocardiaceae]	Nocardiaceae	411	411	0.92	8e-142	54.95	393	=HYPERLINK("https://www.ncbi.nlm.nih.gov/protein/WP_201010242.1?report=genbank&log$=prottop&blast_rank=156&RID=GX20VTFD013","WP_201010242.1")
alkane 1-monooxygenase [Rhodococcoides fascians]	Rhodococcoides fascians	410	410	0.92	2e-141	54.95	393	=HYPERLINK("https://www.ncbi.nlm.nih.gov/protein/MBY4212342.1?report=genbank&log$=prottop&blast_rank=157&RID=GX20VTFD013","MBY4212342.1")
alkane 1-monooxygenase [Nocardiaceae]	Nocardiaceae	410	410	0.92	4e-141	54.95	393	=HYPERLINK("https://www.ncbi.nlm.nih.gov/protein/WP_051364966.1?report=genbank&log$=prottop&blast_rank=158&RID=GX20VTFD013","WP_051364966.1")
alkane 1-monooxygenase [Rhodococcoides kroppenstedtii]	Rhodococcoides kroppenstedtii	379	379	0.91	2e-129	53.70	366	=HYPERLINK("https://www.ncbi.nlm.nih.gov/protein/WP_167322916.1?report=genbank&log$=prottop&blast_rank=159&RID=GX20VTFD013","WP_167322916.1")
alkane 1-monooxygenase [Rhodococcoides kroppenstedtii]	Rhodococcoides kroppenstedtii	379	379	0.91	3e-129	53.70	371	=HYPERLINK("https://www.ncbi.nlm.nih.gov/protein/WP_338124295.1?report=genbank&log$=prottop&blast_rank=160&RID=GX20VTFD013","WP_338124295.1")
Alkane 1-monooxygenase [Rhodococcoides kroppenstedtii]	Rhodococcoides kroppenstedtii	379	379	0.91	4e-129	53.70	383	=HYPERLINK("https://www.ncbi.nlm.nih.gov/protein/NIL81049.1?report=genbank&log$=prottop&blast_rank=161&RID=GX20VTFD013","NIL81049.1")
alkane 1-monooxygenase [Rhodococcoides kroppenstedtii]	Rhodococcoides kroppenstedtii	376	376	0.91	2e-128	53.97	366	=HYPERLINK("https://www.ncbi.nlm.nih.gov/protein/WP_371828484.1?report=genbank&log$=prottop&blast_rank=162&RID=GX20VTFD013","WP_371828484.1")
alkane 1-monooxygenase [Rhodococcoides kroppenstedtii]	Rhodococcoides kroppenstedtii	376	376	0.91	4e-128	53.97	371	=HYPERLINK("https://www.ncbi.nlm.nih.gov/protein/SFA45550.1?report=genbank&log$=prottop&blast_rank=163&RID=GX20VTFD013","SFA45550.1")
alkane 1-monooxygenase [Rhodococcoides kroppenstedtii]	Rhodococcoides kroppenstedtii	375	375	0.91	8e-128	53.44	371	=HYPERLINK("https://www.ncbi.nlm.nih.gov/protein/WP_315771412.1?report=genbank&log$=prottop&blast_rank=164&RID=GX20VTFD013","WP_315771412.1")
alkane 1-monooxygenase [Rhodococcoides kroppenstedtii]	Rhodococcoides kroppenstedtii	375	375	0.91	1e-127	53.44	366	=HYPERLINK("https://www.ncbi.nlm.nih.gov/protein/MBY6313901.1?report=genbank&log$=prottop&blast_rank=165&RID=GX20VTFD013","MBY6313901.1")
alkane 1-monooxygenase [Nocardiaceae]	Nocardiaceae	374	374	0.91	2e-127	53.44	371	=HYPERLINK("https://www.ncbi.nlm.nih.gov/protein/WP_068103255.1?report=genbank&log$=prottop&blast_rank=166&RID=GX20VTFD013","WP_068103255.1")
alkane-1-monooxygenase [Rhodococcoides kyotonense]	Rhodococcoides kyotonense	349	349	0.51	7e-120	75.23	214	=HYPERLINK("https://www.ncbi.nlm.nih.gov/protein/AHA51163.1?report=genbank&log$=prottop&blast_rank=167&RID=GX20VTFD013","AHA51163.1")
alkane-1-monooxygenase [Rhodococcoides yunnanense]	Rhodococcoides yunnanense	326	326	0.48	5e-111	74.00	201	=HYPERLINK("https://www.ncbi.nlm.nih.gov/protein/AHA51178.1?report=genbank&log$=prottop&blast_rank=168&RID=GX20VTFD013","AHA51178.1")
alkane-1-monooxygenase [Rhodococcoides fascians]	Rhodococcoides fascians	320	320	0.5	1e-108	76.08	209	=HYPERLINK("https://www.ncbi.nlm.nih.gov/protein/AHA51157.1?report=genbank&log$=prottop&blast_rank=169&RID=GX20VTFD013","AHA51157.1")
alkane 1-monooxygenase [Rhodococcoides trifolii]	Rhodococcoides trifolii	313	313	0.48	7e-106	73.13	201	=HYPERLINK("https://www.ncbi.nlm.nih.gov/protein/AIA96565.1?report=genbank&log$=prottop&blast_rank=170&RID=GX20VTFD013","AIA96565.1")
alkane hydroxylase [Rhodococcoides yunnanense]	Rhodococcoides yunnanense	300	300	0.43	4e-101	77.09	179	=HYPERLINK("https://www.ncbi.nlm.nih.gov/protein/BAV60973.1?report=genbank&log$=prottop&blast_rank=171&RID=GX20VTFD013","BAV60973.1")
fatty acid desaturase [Rhodococcoides fascians]	Rhodococcoides fascians	252	252	0.36	1e-82	77.33	167	=HYPERLINK("https://www.ncbi.nlm.nih.gov/protein/MET0317778.1?report=genbank&log$=prottop&blast_rank=172&RID=GX20VTFD013","MET0317778.1")
alkane-1-monooxygenase [Rhodococcoides fascians]	Rhodococcoides fascians	234	234	0.43	3e-75	61.54	183	=HYPERLINK("https://www.ncbi.nlm.nih.gov/protein/CAC40958.1?report=genbank&log$=prottop&blast_rank=173&RID=GX20VTFD013","CAC40958.1")
alkane monooxygenase [Rhodococcoides fascians]	Rhodococcoides fascians	160	160	0.24	1e-47	72.28	101	=HYPERLINK("https://www.ncbi.nlm.nih.gov/protein/AKP07075.1?report=genbank&log$=prottop&blast_rank=174&RID=GX20VTFD013","AKP07075.1")
alkane monooxygenase [Rhodococcoides fascians]	Rhodococcoides fascians	159	159	0.24	3e-47	73.27	101	=HYPERLINK("https://www.ncbi.nlm.nih.gov/protein/AKP07081.1?report=genbank&log$=prottop&blast_rank=175&RID=GX20VTFD013","AKP07081.1")
alkane monooxygenase [Rhodococcoides fascians]	Rhodococcoides fascians	144	144	0.24	2e-41	74.26	101	=HYPERLINK("https://www.ncbi.nlm.nih.gov/protein/AKP07047.1?report=genbank&log$=prottop&blast_rank=176&RID=GX20VTFD013","AKP07047.1")
alkane monooxygenase [Rhodococcoides fascians]	Rhodococcoides fascians	127	127	0.24	3e-35	61.39	101	=HYPERLINK("https://www.ncbi.nlm.nih.gov/protein/AKP07076.1?report=genbank&log$=prottop&blast_rank=177&RID=GX20VTFD013","AKP07076.1")
alkane monooxygenase [Rhodococcoides fascians]	Rhodococcoides fascians	122	122	0.23	5e-33	57.58	101	=HYPERLINK("https://www.ncbi.nlm.nih.gov/protein/AKP07080.1?report=genbank&log$=prottop&blast_rank=178&RID=GX20VTFD013","AKP07080.1")
alkane monooxygenase [Rhodococcoides fascians]	Rhodococcoides fascians	120	120	0.23	1e-32	57.58	101	=HYPERLINK("https://www.ncbi.nlm.nih.gov/protein/AKP07046.1?report=genbank&log$=prottop&blast_rank=179&RID=GX20VTFD013","AKP07046.1")
alkane-1-monooxygenase [Rhodococcoides fascians]	Rhodococcoides fascians	83.2	83.2	0.2	6e-19	48.24	80	=HYPERLINK("https://www.ncbi.nlm.nih.gov/protein/CAC40957.1?report=genbank&log$=prottop&blast_rank=180&RID=GX20VTFD013","CAC40957.1")
alkane 1-monooxygenase [Antrihabitans cavernicola]	Antrihabitans cavernicola	576	576	0.99	0.0	64.89	417	=HYPERLINK("https://www.ncbi.nlm.nih.gov/protein/WP_371830406.1?report=genbank&log$=prottop&blast_rank=459&RID=FU0F7EK6013","WP_371830406.1")
alkane 1-monooxygenase [Antrihabitans cavernicola]	Antrihabitans cavernicola	576	576	0.99	0.0	64.89	413	=HYPERLINK("https://www.ncbi.nlm.nih.gov/protein/KAA0023977.1?report=genbank&log$=prottop&blast_rank=461&RID=FU0F7EK6013","KAA0023977.1")
alkane 1-monooxygenase [Antrihabitans cavernicola]	Antrihabitans cavernicola	496	496	0.95	5e-174	60.00	393	=HYPERLINK("https://www.ncbi.nlm.nih.gov/protein/KAA0024346.1?report=genbank&log$=prottop&blast_rank=622&RID=FU0F7EK6013","KAA0024346.1")
alkane 1-monooxygenase [Antrihabitans cavernicola]	Antrihabitans cavernicola	496	496	0.95	7e-174	60.00	391	=HYPERLINK("https://www.ncbi.nlm.nih.gov/protein/WP_235916124.1?report=genbank&log$=prottop&blast_rank=624&RID=FU0F7EK6013","WP_235916124.1")
alkane 1-monooxygenase [Prescottella sp. R16]	Prescottella sp. R16	652	652	0.97	0.0	75.00	409	=HYPERLINK("https://www.ncbi.nlm.nih.gov/protein/WP_305092184.1?report=genbank&log$=prottop&blast_rank=56&RID=FU0F7EK6013","WP_305092184.1")
alkane 1-monooxygenase [Prescottella subtropica]	Prescottella subtropica	644	644	0.92	0.0	77.14	409	=HYPERLINK("https://www.ncbi.nlm.nih.gov/protein/WP_137724692.1?report=genbank&log$=prottop&blast_rank=105&RID=FU0F7EK6013","WP_137724692.1")
alkane 1-monooxygenase [Prescottella soli]	Prescottella soli	644	644	0.96	0.0	75.69	409	=HYPERLINK("https://www.ncbi.nlm.nih.gov/protein/WP_348604489.1?report=genbank&log$=prottop&blast_rank=106&RID=FU0F7EK6013","WP_348604489.1")
alkane 1-monooxygenase [Prescottella agglutinans]	Prescottella agglutinans	639	639	0.93	0.0	76.61	409	=HYPERLINK("https://www.ncbi.nlm.nih.gov/protein/WP_127914495.1?report=genbank&log$=prottop&blast_rank=130&RID=FU0F7EK6013","WP_127914495.1")
alkane 1-monooxygenase [Prescottella equi]	Prescottella equi	639	639	0.94	0.0	74.42	405	=HYPERLINK("https://www.ncbi.nlm.nih.gov/protein/WP_037086123.1?report=genbank&log$=prottop&blast_rank=133&RID=FU0F7EK6013","WP_037086123.1")
stearoyl-CoA 9-desaturase [Prescottella equi ATCC 33707]	Prescottella equi ATCC 33707	639	639	0.94	0.0	74.42	413	=HYPERLINK("https://www.ncbi.nlm.nih.gov/protein/EGD23337.1?report=genbank&log$=prottop&blast_rank=134&RID=FU0F7EK6013","EGD23337.1")
alkane 1-monooxygenase [Prescottella equi]	Prescottella equi	638	638	0.94	0.0	74.42	405	=HYPERLINK("https://www.ncbi.nlm.nih.gov/protein/NKU52704.1?report=genbank&log$=prottop&blast_rank=141&RID=FU0F7EK6013","NKU52704.1")
alkane 1-monooxygenase [Prescottella equi]	Prescottella equi	637	637	0.94	0.0	74.17	405	=HYPERLINK("https://www.ncbi.nlm.nih.gov/protein/WP_205316279.1?report=genbank&log$=prottop&blast_rank=142&RID=FU0F7EK6013","WP_205316279.1")
alkane 1-monooxygenase [Prescottella equi]	Prescottella equi	637	637	0.94	0.0	74.17	405	=HYPERLINK("https://www.ncbi.nlm.nih.gov/protein/WP_013416741.1?report=genbank&log$=prottop&blast_rank=145&RID=FU0F7EK6013","WP_013416741.1")
alkane 1-monooxygenase [Prescottella equi]	Prescottella equi	637	637	0.94	0.0	74.17	405	=HYPERLINK("https://www.ncbi.nlm.nih.gov/protein/NKV28359.1?report=genbank&log$=prottop&blast_rank=149&RID=FU0F7EK6013","NKV28359.1")
alkane 1-monooxygenase [Prescottella equi]	Prescottella equi	637	637	0.94	0.0	74.17	405	=HYPERLINK("https://www.ncbi.nlm.nih.gov/protein/WP_084843896.1?report=genbank&log$=prottop&blast_rank=150&RID=FU0F7EK6013","WP_084843896.1")
alkane 1-monooxygenase [Prescottella equi]	Prescottella equi	636	636	0.94	0.0	74.17	405	=HYPERLINK("https://www.ncbi.nlm.nih.gov/protein/NKR87513.1?report=genbank&log$=prottop&blast_rank=153&RID=FU0F7EK6013","NKR87513.1")
alkane 1-monooxygenase [Prescottella equi]	Prescottella equi	636	636	0.94	0.0	74.17	405	=HYPERLINK("https://www.ncbi.nlm.nih.gov/protein/MBM4472998.1?report=genbank&log$=prottop&blast_rank=154&RID=FU0F7EK6013","MBM4472998.1")
alkane 1-monooxygenase [Prescottella equi]	Prescottella equi	636	636	0.94	0.0	74.17	405	=HYPERLINK("https://www.ncbi.nlm.nih.gov/protein/WP_081182507.1?report=genbank&log$=prottop&blast_rank=156&RID=FU0F7EK6013","WP_081182507.1")
alkane 1-monooxygenase [Prescottella equi]	Prescottella equi	635	635	0.94	0.0	74.42	405	=HYPERLINK("https://www.ncbi.nlm.nih.gov/protein/WP_084987328.1?report=genbank&log$=prottop&blast_rank=160&RID=FU0F7EK6013","WP_084987328.1")
alkane 1-monooxygenase [Prescottella equi]	Prescottella equi	635	635	0.94	0.0	73.91	405	=HYPERLINK("https://www.ncbi.nlm.nih.gov/protein/NKR48656.1?report=genbank&log$=prottop&blast_rank=161&RID=FU0F7EK6013","NKR48656.1")
alkane 1-monooxygenase [Prescottella]	Prescottella	635	635	0.94	0.0	74.17	405	=HYPERLINK("https://www.ncbi.nlm.nih.gov/protein/WP_022597136.1?report=genbank&log$=prottop&blast_rank=163&RID=FU0F7EK6013","WP_022597136.1")
alkane 1-monooxygenase [Prescottella equi]	Prescottella equi	635	635	0.94	0.0	73.91	405	=HYPERLINK("https://www.ncbi.nlm.nih.gov/protein/MBM4590576.1?report=genbank&log$=prottop&blast_rank=165&RID=FU0F7EK6013","MBM4590576.1")
alkane 1-monooxygenase [Prescottella equi]	Prescottella equi	634	634	0.94	0.0	73.91	405	=HYPERLINK("https://www.ncbi.nlm.nih.gov/protein/WP_221280019.1?report=genbank&log$=prottop&blast_rank=168&RID=FU0F7EK6013","WP_221280019.1")
alkane 1-monooxygenase [Prescottella agglutinans]	Prescottella agglutinans	634	634	0.93	0.0	75.84	409	=HYPERLINK("https://www.ncbi.nlm.nih.gov/protein/WP_280758821.1?report=genbank&log$=prottop&blast_rank=169&RID=FU0F7EK6013","WP_280758821.1")
alkane 1-monooxygenase [Prescottella equi]	Prescottella equi	634	634	0.94	0.0	73.91	405	=HYPERLINK("https://www.ncbi.nlm.nih.gov/protein/WP_081206260.1?report=genbank&log$=prottop&blast_rank=171&RID=FU0F7EK6013","WP_081206260.1")
alkane 1-monooxygenase [Prescottella equi]	Prescottella equi	633	633	0.94	0.0	73.66	405	=HYPERLINK("https://www.ncbi.nlm.nih.gov/protein/NKS62649.1?report=genbank&log$=prottop&blast_rank=179&RID=FU0F7EK6013","NKS62649.1")
alkane 1-monooxygenase [Prescottella defluvii]	Prescottella defluvii	624	624	0.94	0.0	72.89	403	=HYPERLINK("https://www.ncbi.nlm.nih.gov/protein/WP_031937379.1?report=genbank&log$=prottop&blast_rank=300&RID=FU0F7EK6013","WP_031937379.1")
alkane 1-monooxygenase [Prescottella sp. R16]	Prescottella sp. R16	425	425	0.94	4e-146	54.45	391	=HYPERLINK("https://www.ncbi.nlm.nih.gov/protein/WP_305095349.1?report=genbank&log$=prottop&blast_rank=1144&RID=FU0F7EK6013","WP_305095349.1")
alkane hydroxylase [Prescottella equi]	Prescottella equi	264	264	0.38	3e-86	76.58	158	=HYPERLINK("https://www.ncbi.nlm.nih.gov/protein/BAV60964.1?report=genbank&log$=prottop&blast_rank=1415&RID=FU0F7EK6013","BAV60964.1")
putative alkane 1-monooxygenase [Prescottella equi]	Prescottella equi	262	262	0.37	2e-85	76.77	158	=HYPERLINK("https://www.ncbi.nlm.nih.gov/protein/ACZ17532.1?report=genbank&log$=prottop&blast_rank=1420&RID=FU0F7EK6013","ACZ17532.1")
alkane 1-monooxygenase [Prescottella equi]	Prescottella equi	60.8	60.8	0.15	5e-10	49.23	65	=HYPERLINK("https://www.ncbi.nlm.nih.gov/protein/NKW32340.1?report=genbank&log$=prottop&blast_rank=1619&RID=FU0F7EK6013","NKW32340.1")

## Sheet: Table S2
Genbank ID	Exclusion rationale
WP_317812177.1	Rubredoxin fused alkane monooxygenase
WP_206004101.1	Lack of histidine signature amino acid motifs
WP_358275679.1	Lack of histidine signature amino acid motifs
WP_206004147.1	Lack of histidine signature amino acid motifs
XGU19347.1	Lack of histidine signature amino acid motifs

## Sheet: Table S3
Type	Total number of sequences	Average amino acid pairwise identity , %	Minimum amino acid pairwise identity, %
All AlkB	927	61.9	45.0
AlkB0	136	76.4	59.5
AlkB1 (Excluding AlkB1A)	205	80.8	58.5
AlkB1A	24	89.8	78.0
AlkB2	149	81.6	63.3
AlkB3	28	96.3	89.6
AlkB4	61	95.3	84.7
AlkB5	81	80.2	63.8
AlkB6	50	98.3	95.4
AlkB7	106	84.9	73.7
AlkB8	29	90.3	82.2
AlkB9	7	96.6	94.6

## Sheet: Table S4
Genbank accession	Strain	GTDB Taxonomy	TSGS analisys result	Used assignment
GCA_023704055.1	Rhodococcus sp. 11-3	Rhodococcus aetherivorans	Rhodococcus aetherivorans	Rhodococcus aetherivorans
GCA_012272955.1	Rhodococcus sp. DMU1	Rhodococcus aetherivorans	Rhodococcus aetherivorans	Rhodococcus aetherivorans
GCA_015654185.1	Rhodococcus sp. M8	Rhodococcus aetherivorans	Rhodococcus aetherivorans	Rhodococcus aetherivorans
GCA_017068295.1	Rhodococcus sp. PSBB049	Rhodococcus aetherivorans	Rhodococcus aetherivorans	Rhodococcus aetherivorans
GCA_017068255.1	Rhodococcus sp. PSBB066	Rhodococcus aetherivorans	Rhodococcus aetherivorans	Rhodococcus aetherivorans
GCA_001700945.1	Rhodococcus sp. WB1	Rhodococcus aetherivorans	Rhodococcus aetherivorans	Rhodococcus aetherivorans
GCA_009707305.1	Rhodococcus sp. AQ5-07	Rhodococcus erythropolis	potential new species (Rhodococcus erythropolis)	Rhodococcus erythropolis
GCA_002501585.1	Rhodococcus sp. H-CA8f	Rhodococcus erythropolis	Rhodococcus erythropolis	Rhodococcus erythropolis
GCA_016598535.1	Rhodococcus sp. P 2	Rhodococcus erythropolis D	Rhodococcus erythropolis	Rhodococcus erythropolis
GCA_001620025.1	Rhodococcus sp. PBTS 1	Rhodococcus kroppenstedtii	Rhodococcus kroppenstedtii	Rhodococcus kroppenstedtii
GCA_016772255.1	Rhodococcus sp. 21391	Rhodococcus opacus	Rhodococcus opacus	Rhodococcus opacus
GCA_007558985.1	Rhodococcus sp. WB9	Rhodococcus opacus	Rhodococcus opacus	Rhodococcus opacus
GCA_001984015.1	Rhodococcus sp MTM3W5.2	Rhodococcus oryzae	potential new species (Rhodococcus oryzae)	Rhodococcus oryzae
GCA_018343855.1	Rhodococcus sp. USK13	Rhodococcus oxybenzonivorans	Rhodococcus oxybenzonivorans	Rhodococcus oxybenzonivorans
GCA_009859915.1	Rhodococcus sp. WAY2	Rhodococcus oxybenzonivorans	Rhodococcus oxybenzonivorans	Rhodococcus oxybenzonivorans
GCA_017656075.1	Rhodococcus sp. ZPP	Rhodococcus oxybenzonivorans	Rhodococcus oxybenzonivorans	Rhodococcus oxybenzonivorans
GCA_019378875.1	Rhodococcus sp. USK10	Rhodococcus pseudokoreensis	Rhodococcus pseudokoreensis	Rhodococcus pseudokoreensis
GCA_001886355.1	Rhodococcus sp. 2G	Rhodococcus pyridinivorans	Rhodococcus pyridinivorans	Rhodococcus pyridinivorans
GCA_020885655.1	Rhodococcus sp. GA1	Rhodococcus pyridinivorans	Rhodococcus pyridinivorans	Rhodococcus pyridinivorans
GCA_019317345.1	Rhodococcus sp. LW-XY12	Rhodococcus pyridinivorans	Rhodococcus pyridinivorans	Rhodococcus pyridinivorans
GCA_000763325.2	Rhodococcus sp. p52	Rhodococcus pyridinivorans	Rhodococcus pyridinivorans	Rhodococcus pyridinivorans
GCA_024321955.1	Rhodococcus sp. RDE2	Rhodococcus pyridinivorans	potential new species (Rhodococcus pyridinivorans)	Rhodococcus pyridinivorans
GCA_001682295.1	Rhodococcus sp. 008	Rhodococcus qingshengii	Rhodococcus qingshengii	Rhodococcus qingshengii
GCA_002079265.1	Rhodococcus sp. BH4	Rhodococcus qingshengii	Rhodococcus qingshengii	Rhodococcus qingshengii
GCA_020809065.1	Rhodococcus sp. C1	Rhodococcus qingshengii	Rhodococcus qingshengii	Rhodococcus qingshengii
GCA_003860625.1	Rhodococcus sp. NJ-530	Rhodococcus qingshengii	Rhodococcus qingshengii	Rhodococcus qingshengii
GCA_029457415.1	Rhodococcus sp. RCBS9	Rhodococcus qingshengii	Rhodococcus qingshengii	Rhodococcus qingshengii
GCA_001942025.1	Rhodococcus sp. YL-1	Rhodococcus qingshengii	Rhodococcus qingshengii	Rhodococcus qingshengii
GCA_030916465.1	Rhodococcus sp. AH ZY2	Rhodococcus ruber	Rhodococcus ruber	Rhodococcus ruber
GCA_021441945.1	Rhodococcus sp. DMF-1	Rhodococcus ruber	Rhodococcus ruber	Rhodococcus ruber
GCA_004328705.1	Rhodococcus sp. ABRD24	Rhodococcus sp004328705	potential new species (Rhodococcus agglutinans)	Rhodococcus sp.
GCA_000954115.1	Rhodococcus sp. B7740	Rhodococcus sp000954115	potential new species (Rhodococcus fascians)	Rhodococcus sp.
GCA_003641205.1	Rhodococcus sp. P1Y	Rhodococcus sp003641205	potential new species (Rhodococcus yunnanensis)	Rhodococcus sp.
GCA_004795875.1	Rhodococcus sp. PAMC28705	Rhodococcus sp004795915	potential new species (Rhodococcus yunnanensis)	Rhodococcus sp.
GCA_004795915.1	Rhodococcus sp. PAMC28707	Rhodococcus sp004795915	potential new species (Rhodococcus yunnanensis)	Rhodococcus sp.
GCA_005484805.1	Rhodococcus sp. SGAir0479	Rhodococcus sp005484805	potential new species (Prescottella equi)	Rhodococcus sp.
GCA_013348805.1	Rhodococcus sp. W8901	Rhodococcus sp003350365	potential new species (Rhodococcus agglutinans)	Rhodococcus sp.
GCA_001767395.1	Rhodococcus sp. WMMA185	Rhodococcus sp001767395	potential new species (Rhodococcus marinonascens)	Rhodococcus sp.
GCA_004006015.1	Rhodococcus sp. X156	Mycobacteriaceae sp004006015	potential new species (Nocardia asteroides)	Rhodococcus sp.
GCA_025837095.1	Rhodococcus sp. Z13	Rhodococcus sp025837095	potential new species (Rhodococcus rhodochrous)	Rhodococcus sp.
GCA_026810085.1	Rhodococcus sp. JS3073	Rhodococcus wratislaviensis	Rhodococcus wratislaviensis	Rhodococcus wratislaviensis

## Sheet: Table S5
Genbank accession	GenBank strain name	GTDB Taxonomy	TSGS analisys result	Species assignment according to the AlkB set of the given strain
GCA_022059865.1	Rhodococcus erythropolis CERE8	Rhodococcus qingshengii	Rhodococcus qingshengii	Rhodococcus qingshengii
GCA_024349805.1	Rhodococcus erythropolis JCM 2895	Rhodococcus qingshengii	Rhodococcus qingshengii	Rhodococcus qingshengii
GCA_011611865.1	Rhodococcus erythropolis KB1	Rhodococcus qingshengii	Rhodococcus qingshengii	Rhodococcus qingshengii
GCA_008728655.1	Rhodococcus erythropolis X5	Rhodococcus qingshengii	Rhodococcus qingshengii	Rhodococcus qingshengii
GCA_000736435.1	Rhodococcus opacus R7	Rhodococcus wratislaviensis	Rhodococcus wratislaviensis	Rhodococcus wratislaviensis
GCA_017068035.1	Rhodococcus erythropolis R85	Rhodococcus erythropolis	Rhodococcus erythropolis	Rhodococcus erythropolis
